# Supplementary material for: Activin Signaling Targeted by Insulin/dFOXO Regulates Aging and Muscle Proteostasis in Drosophila
Source: PLoS Genet. 2013 Nov 7;9(11):e1003941. doi: 10.1371/journal.pgen.1003941 (PMC3820802; doi:10.1371/journal.pgen.1003941)
Supplement: Table S7 — dFOXO direct target genes in chico and IPC ablation mutants. (XLSX) [file pgen.1003941.s015.xlsx]

## Sheet: Key
Sheet name	Description	Peak #	Target #
chico	List of dFOXO bound targets from 15-day-old female chico -/+ mutants	1331	2042
IPC ablation	List of dFOXO bound targets from 15-day-old female IPC ablated flies	763	1012
Overlap	Target gene overlap between chico and IPC ablation mutants		273

## Sheet: chico
order1	order2	sample_lane	chr	threshold	start	stop	sample_tags	control_tags	enrich	excess	pval	pval_adjusted	width	center	height	location	distance	chr_a	strand	start_g	stop_g	ID	Name	Alias	fullname	query
5103	1	1	X	99	15985348	15985924	644	256	2.51763	388	1.4036e-39	7.37833e-39	577	15985636	0.672444	Inside_gene(5' side)	0	X	-1	15973047	15985369	FBgn0028397	Tob	CG9214 Transducer of ERBB2	Tob	X:15985348-15985924
520	1	1	2R	99	2388975	2390108	1118	547	2.0467	571	0	0	1134	2389541	0.503527	Inside_gene(5' side)	0	2R	1	2389764	2506901	FBgn0086655	jing	FBgn0041145 FBan0009403 FBgn0010347 FBgn0010475 FBgn0026656 FBgn0033077 CG9403 1.28 CT9093 CG9397 deformed CG9403 rhumba l(2)01094 l(2)22F3	jing	2R:2388975-2390108
5105	1	1	X	99	14719826	14720463	660	337	1.96304	323	3.94495e-25	2.07294e-24	638	14720144	0.50627	Inside_gene(5' side)	0	X	-1	14683284	14719938	FBgn0003301	rut	FBgn0044471 CG9533 AC Ac12F unnamed EP1603 Rutabaga Rut	rutabaga	X:14719826-14720463
5106	1	1	3L	99	13221439	13222128	701	370	1.89468	331	1.41315e-24	7.42416e-24	690	13221783	0.47971	Inside_gene(5' side)	0	3L	1	13221789	13272742	FBgn0023095	caps	FBgn0010789 FBgn0011519 FBgn0064925 Caps CAPS CG11282 CT31495 l(3)02937 l(3)rM632 BcDNA:LD07388 Capricious	capricious	3L:13221439-13222128
5110	1	1	X	99	17805212	17805764	422	239	1.76801	183	5.23982e-13	2.75065e-12	553	17805488	0.330922	Inside_gene(5' side)	0	X	1	17805496	17818199	FBgn0030884	CG6847			X:17805212-17805764
5107	1	1	X	99	21151946	21152668	669	391	1.71115	278	5.79458e-18	3.04366e-17	723	21152307	0.384509	Inside_gene(5' side)	0	X	-1	21076337	21152198	FBgn0052521	CG32521	FBgn0031165 FBgn0031166 CG1735 CG1726		X:21151946-21152668
2846	1	1	2R	99	17266273	17267295	690	406	1.70206	284	0	0	1023	17266784	0.277615	Inside_gene(5' side)	0	2R	-1	17242520	17266967	FBgn0000395	cv-2	FBgn0034625 Cv2 Cv 2 cv 2 CT35855 CG15671 crossveinless-2 Crossveinless 2 BMPER	crossveinless 2	2R:17266273-17267295
5108	1	1	2L	99	1420170	1420813	596	352	1.69698	244	1.04543e-15	5.49014e-15	644	1420491	0.378882	Inside_gene(5' side)	0	2L	-1	1380086	1420449	FBgn0002543	lea	FBgn0024195 FBgn0025977 FBgn0031338 FBgn0031339 FBgn0031340 FBgn0031341 Robo2 robo2 roundabout 2 CG5481 Roundabout 2 Robo-2 Robo 2 CT17326 dRobo-2 robo-2 D-Robo2 D-robo2 clone 1.75 Roundabout2 anon-EST:Liang-1.75 CG5574 CG14348 CG14347	leak	2L:1420170-1420813
2612	1	1	2L	99	13059907	13060734	736	441	1.67081	295	0	0	828	13060320	0.35628	Inside_gene(5' side)	0	2L	-1	13022671	13060115	FBgn0032469	CG9932			2L:13059907-13060734
5111	1	1	3R	99	21565895	21566508	475	288	1.65208	187	6.57475e-12	3.45075e-11	614	21566201	0.30456	Inside_gene(5' side)	0	3R	-1	21524488	21566187	FBgn0051092	LpR2	FBgn0039361 FBgn0039362 a2M-receptor-like LDLR-like CG4823 CG31092 CG4834 low-density lipoprotein receptor LDLR Lpr2 LDL-receptor-related protein	LpR2	3R:21565895-21566508
5112	1	1	3R	99	3931419	3932052	478	297	1.61012	181	4.15915e-11	2.1825e-10	634	3931735	0.285489	Inside_gene(5' side)	0	3R	1	3931057	3948023	FBgn0243512	puc	FBgn0011600 FBgn0004210 FBgn0011369 Puckered Puc CG7850 PUC PUC/MKP l(3)A251.1 hrt 1351/08 0238/03 Velcro l(3)84Eh hearty vco velcro lethal (3) j4E1 l(3)j4E1 JNK-DSP Jun N-terminal kinase dual-specificity phosphatase puc2A	puckered	3R:3931419-3932052
5112	1	1	3R	99	3931419	3932052	478	297	1.61012	181	4.15915e-11	2.1825e-10	634	3931735	0.285489	3'_of_gene	930	3R	1	3919846	3930805	FBgn0037548	CG7900			3R:3931419-3932052
5117	1	1	3L	99	8820314	8820828	369	232	1.59272	137	1.26718e-08	6.64296e-08	515	8820571	0.266019	Inside_gene(5' side)	0	3L	1	8820606	8883269	FBgn0011577	dally	FBgn0010889 FBgn0014962 CG4974 CT15952 gem Dally clone 1.63 genitalia missing l(3)06464 anon-EST:Liang-1.63 Division abnormally delayed dally	division abnormally delayed	3L:8820314-8820828
5114	1	1	3R	99	16135771	16136485	520	334	1.55945	186	1.04127e-10	5.46189e-10	715	16136128	0.26014	Inside_gene(5' side)	0	3R	1	16135925	16136476	FBgn0038785	CG15684			3R:16135771-16136485
2272	1	1	X	99	19391875	19392698	679	442	1.53814	237	0	0	824	19392286	0.287621	Inside_gene(5' side)	0	X	1	19389538	19403390	FBgn0027621	Pfrx	phosphofructokinase fructose 2,6 bisphosphatase CG3400 fi-phosphofructo-2-kinase	6-phosphofructo-2-kinase	X:19391875-19392698
4366	3	1	X	99	9447168	9447998	666	442	1.5087	224	0	0	831	9447583	0.269555	5'_of_gene	2321	X	-1	9400744	9445262	FBgn0052700	CG32700	FBgn0030134 FBgn0030135 FBgn0040934 FBgn0042222 FBgn0046791 CG2994 CG12652 CG12651 CG18429 BcDNA:GH19985 Tes89		X:9447168-9447998
4366	1	1	X	99	9447168	9447998	666	442	1.5087	224	0	0	831	9447583	0.269555	Inside_gene(5' side)	0	X	-1	9445638	9447703	FBgn0028327	l(1)G0320	FBgn0030135 FBgn0052701 CG32701 CG2994	lethal (1) G0320	X:9447168-9447998
5119	1	1	X	99	4581991	4582520	422	280	1.50849	142	4.66742e-08	2.44586e-07	530	4582255	0.267925	Inside_gene(5' side)	0	X	1	4581834	4593918	FBgn0011760	ctp	FBgn0015619 FBgn0015650 FBgn0027256 FBgn0027271 FBgn0027293 FBgn0028265 FBgn0028273 FBgn0028298 FBgn0028309 FBgn0028322 FBgn0028337 FBgn0040189 FBgn0066852 dynein Cytoplasmic dynein cytoplasmic dynein dynein light chain cytoplasmic dynein light chain 1 8kd dynein light chain Cytoplasmic dynein 8kD light chain ddlc1 dlc LC8 CG6998 Ddlc-1 Cdlc1 Ddlc1 dynein light-chain 1 l(1)G0153 l(1)G0207 l(1)G02…	cut up	X:4581991-4582520
5119	1	1	X	99	4581991	4582520	422	280	1.50849	142	4.66742e-08	2.44586e-07	530	4582255	0.267925	5'_of_gene	1351	X	-1	4574433	4580904	FBgn0022768	Pp2C1	FBgn0066851 PP2C CG2984 PP2C1 dpp2c1 anon-WO03040301.132	Protein phosphatase 2C	X:4581991-4582520
5129	1	1	3R	99	24020713	24021436	347	231	1.50527	116	7.98576e-07	4.1766e-06	724	24021074	0.160221	Inside_gene(3' side)	0	3R	1	23972546	24064952	FBgn0085383	CG34354	CG12852 CG4787 FBgn0039571 FBgn0039573 FBgn0039572 CG12425 CG12425 CG12852 cg4787 CG4787		3R:24020713-24021436
5116	1	1	X	99	18010657	18011379	540	361	1.4993	179	1.34854e-09	7.07085e-09	723	18011018	0.24758	Inside_gene(5' side)	0	X	-1	17999586	18010855	FBgn0004028	wupA	FBgn0026829 Troponin I troponin I heldup troponin-I wings-up A CG7178 TpnI hdp HL08042 wup-A TnI held-up HL-I DROTROPONI troponin haplo-lethal region I HLI HDP Tn I DmTpnI WupA	wings up A	X:18010657-18011379
5127	1	1	2R	99	3474088	3474744	395	270	1.46466	125	7.10579e-07	3.71783e-06	657	3474416	0.190259	Inside_gene(5' side)	0	2R	-1	3467993	3474581	FBgn0004133	blow	CG1363 l(2)43Eb Blow blownfuse Blown fuse	blown fuse	2R:3474088-3474744
5127	1	1	2R	99	3474088	3474744	395	270	1.46466	125	7.10579e-07	3.71783e-06	657	3474416	0.190259	5'_of_gene	3208	2R	1	3477624	3482759	FBgn0261385	scra	FBgn0004243 FBgn0003340 FBgn0004134 FBgn0010540 FBgn0011558 FBgn0015994 anillin Anillin annilin ani CG2092 unnamed Ani l(2)43Ec ABP8 Actin-binding protein 8 l(2)03427 Abp8 Scraps Scra lethal (2) k08255 l(2)k08255	scraps	2R:3474088-3474744
5127	3	1	2R	99	3474088	3474744	395	270	1.46466	125	7.10579e-07	3.71783e-06	657	3474416	0.190259	3'_of_gene	862	2R	-1	3475278	3477611	FBgn0033195	CG1360			2R:3474088-3474744
5124	1	1	3R	99	4760622	4761387	424	291	1.46173	133	3.70812e-07	1.94126e-06	766	4761004	0.173629	Inside_gene(5' side)	0	3R	1	4760853	4764123	FBgn0003015	osk	CG10901 Oskar Osk OSK oskar,	oskar	3R:4760622-4761387
5122	1	1	2R	99	8060295	8060846	430	295	1.45963	135	3.0127e-07	1.57782e-06	552	8060570	0.244565	Inside_gene(5' side)	0	2R	-1	8054077	8061767	FBgn0014184	Oda	FBgn0010521 FBgn0014270 gut feeling ornithine decarboxylase antizyme D-AZ ODA guf AZ CG16747 antizyme gutfeeling Ornithine Deacarboxylase Antizyme Antizyme l(2)k09037 l(2)02833 oda	Ornithine decarboxylase antizyme	2R:8060295-8060846
5122	1	1	2R	99	8060295	8060846	430	295	1.45963	135	3.0127e-07	1.57782e-06	552	8060570	0.244565	5'_of_gene	1711	2R	1	8062281	8065039	FBgn0010621	Cct5	FBgn0027913 l(2)06444 BcDNA.GM12270 CG8439 BcDNA:GM12270	T-complex Chaperonin 5	2R:8060295-8060846
5121	1	1	3R	99	16803528	16804085	451	312	1.44861	139	2.73332e-07	1.43178e-06	558	16803806	0.249104	Inside_gene(5' side)	0	3R	1	16803998	16840182	FBgn0013995	Calx	FBgn0020315 CG5685 NCX CALX1.1 Ncx Dmel/Ncx 9C5 unnamed anon-93ABa calX calx CalX CALX	Na/Ca-exchange protein	3R:16803528-16804085
5120	1	1	2L	99	15333328	15334050	485	340	1.42938	145	2.50676e-07	1.31335e-06	723	15333689	0.200553	Inside_gene(5' side)	0	2L	1	15333864	15336150	FBgn0001981	esg	FBgn0000445 FBgn0011711 FBgn0015967 wizard shut off CG3758 BG:DS07851.7 l(2)35Ce l(2)br43 Fusion-1 wiz l(2)esg l35Ce dgl 4B7 br43 fleabag double glazed shof l(2)4B7 l(2)07082 flg D.m.Escargot Esg Escargot	escargot	2L:15333328-15334050
5126	2	1	3L	99	17002991	17003627	494	352	1.40547	142	5.91293e-07	3.09431e-06	637	17003309	0.22292	5'_of_gene	7935	3L	-1	16987811	16995374	FBgn0036684	CG3764			3L:17002991-17003627
5123	1	1	3R	99	15662308	15662916	579	421	1.37786	158	3.26831e-07	1.71135e-06	609	15662612	0.259442	Inside_gene(5' side)	0	3R	-1	15619795	15662539	FBgn0014135	bnl	FBgn0010906 FBgn0013633 fibroblast growth factor FGF Bnl l(3)06916 DFGF l(3)neo52 CG4608 Branchless DmBnl	branchless	3R:15662308-15662916
1695	1	1	3L	99	130884	132128	688	509	1.35357	179	0	0	1245	131506	0.143775	Inside_gene(5' side)	0	3L	1	129452	145305	FBgn0020386	Pk61C	FBgn0035098 PDK1/Pk61C PDK PDK1 dSTPK61 Pdk1 DSTPK61 Dstpk61 CG1210 PDK-1 dPDK1 CG1201 dPDK-1 Phosphoinositide dependent kinase 1 serine/threonine protein kinase. Pk61C/PDK1 protein kinase 61C 1210 phosphoinositide-dependent kinase 1	Protein kinase 61C	3L:130884-132128
1551	1	1	3L	99	8667618	8669288	1027	766	1.34159	261	0	0	1671	8668453	0.156194	Inside_gene(5' side)	0	3L	1	8668859	8672339	FBgn0001168	h	FBgn0011517 FBgn0019807 FBgn0019998 Hairy CG6494 dDr1 8247 l(3)08247 barrel brr l(3)rM384 bHLHc14 bHLHb39	hairy	3L:8667618-8669288
1510	1	1	3R	99	19548902	19549816	710	531	1.33761	179	0	0	915	19549359	0.195628	Inside_gene(5' side)	0	3R	1	19549086	19557227	FBgn0039109	CG10365	FBgn0062048 anon-WO0118547.386		3R:19548902-19549816
1510	1	1	3R	99	19548902	19549816	710	531	1.33761	179	0	0	915	19549359	0.195628	5'_of_gene	9687	3R	1	19559046	19576868	FBgn0001205	Hmgcr	FBgn0010738 FBgn0024247 FBgn0061415 columbus HMG-CoA reductase 3-hydroxy-3-methylglutaryl coenzyme A reductase HMGCoAr hmgcr HMGCoARr l(3)01152 clb HMGCR_Dm CG10367 DmHMG-CoAr HMGCoAR bs32f05.y1 HmG-CoAR unnamed HMGCo-A reductase Clb Hmg BcDNA:LD15354 HMGCR bro1 HMGCoA reductase 3-Hydroxy-3-Methylglutaryl CoA Reductase hmgc Hmg-CoA-reductase hmgrc	HMG Coenzyme A reductase	3R:19548902-19549816
1510	5	1	3R	99	19548902	19549816	710	531	1.33761	179	0	0	915	19549359	0.195628	5'_of_gene	5280	3R	-1	19538536	19544079	FBgn0002922	nau	MyoD MYOD Dmyd myogenic determination Mdrf CG10250 Nautilus NAU Nau	nautilus	3R:19548902-19549816
2531	1	1	2L	99	19257333	19258677	646	495	1.30524	151	0	0	1345	19258005	0.112268	3'_of_gene	1522	2L	-1	19259527	19262133	FBgn0051797	CG31797	FBgn0032766 FBgn0032767 CT35089 CG15176 CG15175		2L:19257333-19258677
1311	1	1	2R	99	10154144	10155712	1035	796	1.30136	239	0	0	1569	10154928	0.152326	Inside_gene(5' side)	0	2R	-1	10148711	10155419	FBgn0033919	CG8547			2R:10154144-10155712
951	1	1	2L	99	9782111	9783694	911	704	1.29537	207	0	0	1584	9782902	0.130682	Inside_gene(5' side)	0	2L	1	9782390	9788499	FBgn0032147	IP3K1	FBgn0043966 FBgn0062182 dmIP3Kalpha CG4026 D-IP3K1 UY530 anon-WO0118547.189 dmIP[[3]]Kalpha IP3KI	Inositol 1,4,5-triphosphate kinase 1	2L:9782111-9783694
4247	1	1	2R	99	18886104	18887052	640	495	1.29368	145	0	0	949	18886578	0.152792	Inside_gene(5' side)	0	2R	-1	18881186	18886406	FBgn0034808	CG9896			2R:18886104-18887052
2641	1	1	2L	99	5306264	5307134	658	515	1.27894	143	0	0	871	5306699	0.164179	Inside_gene(3' side)	0	2L	1	5299647	5310996	FBgn0016076	vri	FBgn0001927 FBgn0002670 jf23 argo mat(2)earlyRS32 maternal effect early arrest G lethal(2)25Db mat(2)ea-G l(2)jf23 l(2)25Db CG14029 VRILLE VRI	vrille	2L:5306264-5307134
531	1	1	2R	99	2912422	2913935	945	744	1.27052	201	0	0	1514	2913178	0.132761	Inside_gene(5' side)	0	2R	1	2912517	2915587	FBgn0033127	Tsp42Ef	tetraspanin 42E CG12845 Dm.Tsp42Ef Tetraspanin 42eF	Tetraspanin 42Ef	2R:2912422-2913935
3746	1	1	X	99	1401260	1403106	945	751	1.25953	194	0	0	1847	1402183	0.105035	Inside_gene(5' side)	0	X	-1	1380259	1401842	FBgn0053513	Nmdar2	CG14793 CG14794 FBgn0014432 FBgn0044503 dNR2 NMDA receptor EG:80H7.7 NMDA receptor 2 DrNR2 CG14793 dnmdar-II CT34603 79G8T anon-sts34 ESTS:79G8T CG14794 CG33513 NMDAR2	NMDA receptor 2	X:1401260-1403106
4533	1	1	2R	99	18710361	18711585	601	478	1.25854	123	0	0	1225	18710973	0.100408	Inside_gene(5' side)	0	2R	1	18710231	18716429	FBgn0259179	CG42284	CG30266 CG30264 FBgn0050264 FBgn0034780 FBgn0050266 FBgn0034779 CG13529 CG30264 CG13528 CG30266		2R:18710361-18711585
4533	2	1	2R	99	18710361	18711585	601	478	1.25854	123	0	0	1225	18710973	0.100408	5'_of_gene	1740	2R	1	18712713	18714350	FBgn0050274	CG30274	FBgn0034780 CG13529		2R:18710361-18711585
4533	5	1	2R	99	18710361	18711585	601	478	1.25854	123	0	0	1225	18710973	0.100408	3'_of_gene	1678	2R	1	18704957	18709295	FBgn0050271	CG30271	FBgn0034779 FBgn0065004 CG13528 BcDNA:AT17081		2R:18710361-18711585
51	1	1	3R	99	24774621	24775802	627	499	1.25784	128	0	0	1182	24775211	0.108291	Inside_gene(5' side)	0	3R	-1	24750717	24796076	FBgn0039617	CG14521	FBgn0044679 CT34248 anon-WO0140519.196		3R:24774621-24775802
2270	1	1	3R	99	17377577	17378743	612	488	1.2556	124	0	0	1167	17378160	0.106255	Inside_gene(3' side)	0	3R	-1	17374375	17383004	FBgn0002941	slou	FBgn0004442 S59 s59 slou/NK1 NK1 S-59 S59/NK-1 NK-1 NK1/S59 Nk1 PRD gene 9 paired-like 9 prd9 CG6534 Slouch	slouch	3R:17377577-17378743
4814	1	1	2L	99	3477793	3478824	695	554	1.2554	141	0	0	1032	3478308	0.136628	Inside_gene(5' side)	0	2L	1	3478434	3479612	FBgn0022073	Thor	FBgn0017459 FBgn0020516 FBgn0027067 FBgn0046442 4EBP d4E-BP 4E-BP 153432_at Phas1 thor CT8705 4E-BP1 eIF4E-BP CG8846 d4EBP d4E-BP1 l(2)k07736 BcDNA.HL08053 pp20 insulin-stimulated eIF-4E binding protein Dm 4E-BP eIF-4E-binding protein l(2)k13517 anon-WO0172774.158 BcDNA:HL08053 eif4e-binding protein 4EBP 4eBP 43-BP 4e-bp eukaryotic initiation factor 4E binding protein d4e-bp	Thor	2L:3477793-3478824
3777	1	1	3R	99	9540617	9541573	628	502	1.2513	126	0	0	957	9541095	0.131661	Inside_gene(5' side)	0	3R	1	9540945	9588535	FBgn0085412	CG34383	CG9322 FBgn0038177 FBgn0038176 FBgn0038178 CG14366 CG14365 CG14365 CG14366 CG9322		3R:9540617-9541573
3777	3	1	3R	99	9540617	9541573	628	502	1.2513	126	0	0	957	9541095	0.131661	5'_of_gene	1169	3R	-1	9538777	9539926	FBgn0054044	CG34044	FBgn0082853 unnamed BP1053		3R:9540617-9541573
808	1	1	X	99	6209875	6211011	597	479	1.24836	118	0	0	1137	6210443	0.103782	Inside_gene(5' side)	0	X	1	6210131	6221886	FBgn0029864	CG15894			X:6209875-6211011
20	1	1	2L	99	2130247	2131308	638	512	1.24832	126	0	0	1062	2130777	0.118644	Inside_gene(5' side)	0	2L	1	2130815	2137296	FBgn0004507	GlyP	FBgn0027859 FBgn0063790 GP l(2)k07918 Glp1 DGPH glycogen phosphorylase b CG7254 BcDNA:LD24485 anon-WO0257455.33 glycogen phosphorylase	Glycogen phosphorylase	2L:2130247-2131308
20	2	1	2L	99	2130247	2131308	638	512	1.24832	126	0	0	1062	2130777	0.118644	5'_of_gene	1566	2L	-1	2128215	2129211	FBgn0031389	CG4259	SPH173		2L:2130247-2131308
4233	1	1	3R	99	13730634	13731918	665	535	1.24485	130	0	0	1285	13731276	0.101167	Inside_gene(5' side)	0	3R	-1	13700763	13734462	FBgn0053547	Rim	CG7305 CG7301 CG7321 FBgn0038556 FBgn0038557 FBgn0038559 FBtr0083520 FBpp0082944 FBtr0083521 FBpp0082945 UNC-10/RIM CG7301 CG7321 RIM CG7305 CG33547 dm-Rim	Rim	3R:13730634-13731918
4233	1	1	3R	99	13730634	13731918	665	535	1.24485	130	0	0	1285	13731276	0.101167	5'_of_gene	891	3R	1	13732167	13732880	FBgn0038558	CG12347			3R:13730634-13731918
1606	5	1	2R	99	14633053	14634323	630	507	1.24325	123	0	0	1271	14633688	0.0967742	5'_of_gene	1187	2R	-1	14631311	14632501	FBgn0034383	CG17821			2R:14633053-14634323
435	1	1	X	99	5501645	5503050	662	533	1.24207	129	0	0	1406	5502347	0.0917496	Inside_gene(3' side)	0	X	1	5488306	5506266	FBgn0029775	Vsx1	CG4136 dVsx1		X:5501645-5503050
4859	2	1	3R	99	23486567	23488353	780	629	1.24081	151	0	0	1787	23487460	0.0844992	5'_of_gene	1096	3R	1	23488556	23502617	FBgn0039536	CG18437			3R:23486567-23488353
360	1	1	2L	99	15923354	15924592	645	521	1.23933	124	0	0	1239	15923973	0.100081	Inside_gene(5' side)	0	2L	1	15923395	15926203	FBgn0028514	CG4793	FBgn0027849 FBgn0032578 SPH208 BG:DS07486.3		2L:15923354-15924592
360	2	1	2L	99	15923354	15924592	645	521	1.23933	124	0	0	1239	15923973	0.100081	Inside_gene(3' side)	0	2L	-1	15905134	15962432	FBgn0028645	beat-Ib	FBgn0032576 FBgn0063001 beat-B beat Ib CT23325 BG:DS00365.4 CG7644 BcDNA:RE51929	beaten path Ib	2L:15923354-15924592
3616	1	1	2R	99	13606601	13607409	580	469	1.23908	111	0	0	809	13607005	0.137206	Inside_gene(5' side)	0	2R	-1	13590840	13606832	FBgn0028494	CG6424	FBgn0045920 FBgn0045921 FBgn0045922 FBgn0061523 GH05095 BcDNA:GH05095 anon-WO0153538.34 anon-WO0153538.33 anon-WO0153538.32 anon-WO0118547.96		2R:13606601-13607409
2840	1	1	2R	99	18827796	18828779	609	493	1.23746	116	0	0	984	18828287	0.117886	Inside_gene(5' side)	0	2R	-1	18826508	18828467	FBgn0034804	CG3831			2R:18827796-18828779
4674	1	1	2L	99	10922587	10923630	576	467	1.23376	109	0	0	1044	10923108	0.104406	Inside_gene(3' side)	0	2L	-1	10917659	10964128	FBgn0053507	dpr2	CG14067 CG14068 FBgn0032316 FBgn0032317 CG14068 Dpr-2 CT33638 CG14067 CG33507	dpr2	2L:10922587-10923630
3854	1	1	3R	99	25025440	25027528	1085	880	1.23357	205	0	0	2089	25026484	0.0981331	Inside_gene(5' side)	0	3R	1	25026174	25027492	FBgn0014427	CG11899	FBgn0039649 ESTS:39C10S 39C10S anon-sts29 Ov8		3R:25025440-25027528
3854	3	1	3R	99	25025440	25027528	1085	880	1.23357	205	0	0	2089	25026484	0.0981331	5'_of_gene	5768	3R	-1	24998986	25020716	FBgn0039647	CG14509	FBgn0039646 CG14510		3R:25025440-25027528
3105	1	1	3R	99	8545070	8545863	589	479	1.23207	110	0	0	794	8545466	0.138539	Inside_gene(5' side)	0	3R	-1	8538819	8548267	FBgn0002719	Men	FBgn0038081 FBgn0062124 malic enzyme ME CG10120 Me MDH NADP-malic enzyme Mdh-NADP anon-WO0118547.278 men mem	Malic enzyme	3R:8545070-8545863
3059	1	1	2R	99	19600280	19601682	771	627	1.2297	144	0	0	1403	19600981	0.102637	Inside_gene(5' side)	0	2R	1	19601425	19620706	FBgn0034897	CG11299	FBgn0045816 FBgn0063233 BEST:GH20113 BcDNA:GH20113		2R:19600280-19601682
3059	4	1	2R	99	19600280	19601682	771	627	1.2297	144	0	0	1403	19600981	0.102637	5'_of_gene	1870	2R	-1	19592960	19599111	FBgn0011297	l(2)not	ntid CG4084 lethal(2) neighbour of 1(2)tid 1(2) not cDNA 10F	lethal (2) neighbor of tid	2R:19600280-19601682
960	1	1	3L	99	749066	750264	716	583	1.22964	133	0	0	1199	749665	0.110926	Inside_gene(5' side)	0	3L	1	749406	753505	FBgn0000575	emc	FBgn0010839 FBgn0010869 FBgn0011251 FBgn0011371 FBgn0013464 Emc extramacrochaetae CG1007 l(3)05592 Dm0688 0977/09 0587/01 0203/10 0094/26 gov ms(3)61CD Ach male sterile(3)61CD golovan Achetous l(3)j4E11 l(3)04322 l(3)61Da extra macrochaete bHLHb28 extramachrochaetae	extra macrochaetae	3L:749066-750264
3246	1	1	3R	99	25468700	25469948	593	483	1.22949	110	0	0	1249	25469324	0.0880705	Inside_gene(3' side)	0	3R	-1	25456026	25485706	FBgn0015129	DopR2	FBgn0042212 CG18741 DOPR99B dopamine receptor in mushroom bodies DAMB DopR99B CG7569 Dar2 DopRII DopD1 D[[2]]-like receptor	Dopamine receptor 2	3R:25468700-25469948
178	4	1	2R	99	12037538	12038723	671	547	1.22838	124	0	0	1186	12038130	0.104553	5'_of_gene	1009	2R	-1	12033411	12037121	FBgn0034081	CG10731	CG33038 FBgn0053038 FBtr0087251 FBpp0086389 FBtr0087252 FBpp0086390 FBtr0087253 FBpp0086391 CG33038 ATP synthase coupling factor B		2R:12037538-12038723
1722	1	1	3L	99	12401195	12402040	584	477	1.22542	107	0	0	846	12401617	0.126478	Inside_gene(3' side)	0	3L	-1	12396605	12407942	FBgn0052103	CG32103	FBgn0036283 FBgn0036284 CG4392 CG18022		3L:12401195-12402040
2346	1	1	3R	99	485199	486095	581	475	1.22404	106	0	0	897	485647	0.118172	Inside_gene(5' side)	0	3R	1	485305	530979	FBgn0051531	CG31531	FBgn0037266 FBgn0037267 CG14653 CG1054		3R:485199-486095
3359	1	1	3R	99	17731022	17732467	704	578	1.21887	126	0	0	1446	17731744	0.0871369	Inside_gene(3' side)	0	3R	1	17712763	17732904	FBgn0038917	CG6678			3R:17731022-17732467
4603	1	1	X	99	19046984	19048977	1299	1067	1.21764	232	0	0	1994	19047980	0.116349	Inside_gene(5' side)	0	X	-1	19030259	19059362	FBgn0259169	RhoGAP18B	FBgn0030986 FBgn0030988 FBgn0040888 CG7502 FBgn0030987 CG7481 CG42274 CG7481 CG7531 CG17015 CG7502	RhoGAP18B	X:19046984-19048977
3140	1	1	2R	99	18141227	18142610	674	554	1.21666	120	0	0	1384	18141918	0.0867052	Inside_gene(5' side)	0	2R	1	18131468	18173982	FBgn0020307	dve	FBgn0010496 FBgn0041142 Dve Dve-s l(2)01738 dep unnamed compass CG5799 Defective proventriculus	defective proventriculus	2R:18141227-18142610
3471	3	1	2R	99	13386273	13387995	814	670	1.21662	144	0	0	1723	13387134	0.0835752	5'_of_gene	3099	2R	1	13390233	13396152	FBgn0061355	CG18431	CG33006 FBgn0034227 FBgn0053006 FBtr0086930 FBpp0086086 FBtr0086931 FBpp0086087 FBtr0086932 FBpp0086088 CG33006 CG4844a		2R:13386273-13387995
1400	1	1	2R	99	8667377	8669058	809	666	1.21539	143	0	0	1682	8668217	0.0850178	Inside_gene(5' side)	0	2R	1	8668049	8689515	FBgn0003326	sca	FBgn0025943 mAb sca1 CG17579 Sca Sca1b clone 38 anon-EST:Liang-38 Scabrous	scabrous	2R:8667377-8669058
4925	1	1	3R	99	20106254	20107224	573	473	1.21371	100	0	0	971	20106739	0.102987	Inside_gene(3' side)	0	3R	1	20105294	20107299	FBgn0039177	CG13611			3R:20106254-20107224
3341	1	1	X	99	10504057	10505809	895	738	1.21365	157	0	0	1753	10504933	0.0895608	Inside_gene(5' side)	0	X	-1	10497970	10507048	FBgn0030219	CG9817			X:10504057-10505809
3301	3	1	3R	99	16646911	16648375	839	692	1.21318	147	0	0	1465	16647643	0.100341	Inside_gene(5' side)	0	3R	-1	16644849	16647587	FBgn0038829	CG17271			3R:16646911-16648375
3301	2	1	3R	99	16646911	16648375	839	692	1.21318	147	0	0	1465	16647643	0.100341	Inside_gene(5' side)	0	3R	1	16647901	16649078	FBgn0019936	RpS20	FBgn0025315 FBgn0025320 FBgn0025322 ribosomal protein S20 anon-EST:Posey147 anon-EST:Posey122 anon-EST:Posey111 CG15693	Ribosomal protein S20	3R:16646911-16648375
3301	6	1	3R	99	16646911	16648375	839	692	1.21318	147	0	0	1465	16647643	0.100341	5'_of_gene	2997	3R	-1	16642163	16644646	FBgn0038828	CG17270	FBgn0025281 anon-Liu		3R:16646911-16648375
2822	1	1	3R	99	26254461	26255599	588	485	1.21271	103	0	0	1139	26255030	0.0904302	Inside_gene(5' side)	0	3R	1	26254548	26257091	FBgn0039768	CG15533	aSMase		3R:26254461-26255599
2822	3	1	3R	99	26254461	26255599	588	485	1.21271	103	0	0	1139	26255030	0.0904302	5'_of_gene	1032	3R	-1	26251116	26253998	FBgn0039767	CG2218			3R:26254461-26255599
4060	1	1	2L	99	15109234	15110473	583	482	1.21124	101	0	0	1240	15109853	0.0814516	Inside_gene(5' side)	0	2L	1	15109585	15112914	FBgn0028878	CG15269	BG:DS04929.3 DS04929.3		2L:15109234-15110473
4060	1	1	2L	99	15109234	15110473	583	482	1.21124	101	0	0	1240	15109853	0.0814516	5'_of_gene	3629	2L	1	15113482	15118070	FBgn0001978	stc	FBgn0065412 151662_s_at CG3647 BcDNA.LD22726 BG:DS04929.4 l(2)35Cb l35Cb br33 l(2)br33 Chorion-factor-4 l(2)SH1565 Cf4 BcDNA:LD22726 shuttlecraft l(2)SH2 1565 LD22726	shuttle craft	2L:15109234-15110473
2072	1	1	3R	99	4302766	4303705	579	479	1.21115	100	0	0	940	4303235	0.106383	Inside_gene(5' side)	0	3R	-1	4204893	4303315	FBgn0250829	PQBP-1	FBgn0243510 CG31264 FBgn0061464 FBgn0051369 FBgn0051264 FBgn0040530 FBgn0037588 FBgn0037587 FBgn0037586 FBan0031264 FBgn0028701 FBgn0046787 FBgn0027738 CG31369 CG31264 CG11731 CT32186 BcDNA:AT05815 CG11730 CG11729 CG11733 dPQBP-1 dPQBP1 GH22170 GS3056 BcDNA:GH22170 anon-EST:Posey178	Poly-glutamine tract binding protein 1	3R:4302766-4303705
5044	2	1	3R	99	20988951	20990014	682	564	1.2111	118	0	0	1064	20989482	0.110902	3'_of_gene	5804	3R	-1	20995286	21019498	FBgn0083946	CG34110	CG13662 FBan0013661 CG13661 FBgn0039285 FBgn0039287 CG13661 CG13662		3R:20988951-20990014
1525	2	1	X	99	10940725	10942578	872	722	1.20911	150	0	0	1854	10941651	0.0809061	5'_of_gene	9807	X	-1	10861752	10931844	FBgn0259241	CG42339	CG15204 CG12626 FBgn0040851 FBgn0030256 CG12626 CG15204		X:10940725-10942578
1525	1	1	X	99	10940725	10942578	872	722	1.20911	150	0	0	1854	10941651	0.0809061	Inside_gene(3' side)	0	X	1	10938791	10943578	FBgn0030257	CG11160			X:10940725-10942578
2648	2	1	2L	99	10190000	10191245	669	555	1.20658	114	0	0	1246	10190622	0.0914928	Inside_gene(3' side)	0	2L	-1	10189916	10191496	FBgn0051874	CG31874	FBgn0045340 NEST:bs10e11		2L:10190000-10191245
1203	2	1	3R	99	3111825	3113254	677	563	1.20404	114	0	0	1430	3112539	0.0797203	Inside_gene(3' side)	0	3R	-1	3099460	3135119	FBgn0259172	rn	CG32466 FBgn0003263 FBgn0003269 FBgn0037494 FBgn0037495 FBgn0037496 FBgn0037497 FBgn0052466 FBgn0052467 CG32467 roe roughened eye CG42277 CG10040 5.3 P5.3 Distal-into-proximal Dipr CG14603 CG14600 CG32466 rnRacGAP CG14601 CG32467	rotund	3R:3111825-3113254
1203	1	1	3R	99	3111825	3113254	677	563	1.20404	114	0	0	1430	3112539	0.0797203	Inside_gene(3' side)	0	3R	1	3110655	3113354	FBgn0045843	RacGAP84C	FBgn0060294 rnGAP RnRacGAP rotund RacGAP RotundRACGAP RotundRacGAP GAP84C rnracGap RhoGAP-84C8 CG2595 rnRacGAP rnRacGap rnprot; racGAP rnracGAP rnRac-GAP P1.7 rnprot1.7 RacGAP(84C)	RacGAP84C	3R:3111825-3113254
2547	1	1	2L	99	21374742	21375989	618	515	1.20119	103	0	0	1248	21375365	0.0825321	5'_of_gene	4635	2L	1	21380000	21390347	FBgn0032946	nrv3	CG8663 JYbeta1 Nervana 3 Nrv3	nervana 3	2L:21374742-21375989
2547	1	1	2L	99	21374742	21375989	618	515	1.20119	103	0	0	1248	21375365	0.0825321	Inside_gene(3' side)	0	2L	1	21371232	21377995	FBgn0032945	CG8665			2L:21374742-21375989
3009	1	1	2R	99	1941781	1942976	587	489	1.20114	98	0	0	1196	1942378	0.0819398	Inside_gene(5' side)	0	2R	1	1938477	1956185	FBgn0033058	CG14593	FBgn0033057 FBgn0044360 anon-WO0131005.23 CG14594		2R:1941781-1942976
460	1	1	2R	99	2007478	2008964	957	798	1.1994	159	0	0	1487	2008221	0.106927	Inside_gene(3' side)	0	2R	-1	1977924	2056681	FBgn0000546	EcR	FBgn0011242 FBgn0021762 FBgn0033064 FBgn0062534 DmEcR ecdysone receptor Ecr EcRB1 Ecdysone Receptor EcR-B1 ecr EcRB-1 CG1765 EcR-A NR1H1 DEcR snaggletooth snt ECR dECR lie EcdR CG8347 ms(2)42A long island expressway male sterile(2)42A ms(2)06410 Dhr23 anon-WO0229075.1 EcR-B dmEcR ecdysteroid receptor	Ecdysone receptor	2R:2007478-2008964
4324	1	1	3R	99	4134563	4135853	656	547	1.19936	109	0	0	1291	4135208	0.0844307	Inside_gene(5' side)	0	3R	-1	4134700	4135656	FBgn0037570	CG11693			3R:4134563-4135853
4324	11	1	3R	99	4134563	4135853	656	547	1.19936	109	0	0	1291	4135208	0.0844307	5'_of_gene	864	3R	-1	4133195	4134344	FBgn0037569	tex	CG9615	tex	3R:4134563-4135853
4901	1	1	3L	99	3645897	3647235	642	536	1.19867	106	0	0	1339	3646566	0.0791636	Inside_gene(3' side)	0	3L	1	3626874	3653443	FBgn0035454	CG12029			3L:3645897-3647235
453	2	1	X	99	2057397	2059190	822	687	1.19805	135	0	0	1794	2058293	0.0752508	5'_of_gene	2555	X	1	2060848	2066314	FBgn0023540	CG3630	EG:152A3.3 152A3.3		X:2057397-2059190
3003	1	1	X	99	18694538	18696146	768	642	1.19695	126	0	0	1609	18695342	0.0783095	Inside_gene(3' side)	0	X	1	18682499	18700217	FBgn0004462	Pk17E	FBgn0024489 BIN4 Bin4 CG7001 bin4 Bicoid interacting protein 4 3-10 Pk?4	Protein kinase-like 17E	X:18694538-18696146
3003	3	1	X	99	18694538	18696146	768	642	1.19695	126	0	0	1609	18695342	0.0783095	5'_of_gene	3630	X	-1	18688541	18691712	FBgn0001090	bnb	Bangles-n-beads Gap43 CG7088 GAP43 growth-associated protein 43	bangles and beads	X:18694538-18696146
4964	2	1	2R	99	20577849	20579391	662	554	1.19685	108	0	0	1543	20578620	0.0699935	5'_of_gene	3723	2R	-1	20558817	20574897	FBgn0035049	Mmp1	FBgn0022198 CG4859 dm1-MMP l(2)k04809 Dm1-MMP mmp1 Matrix Metalloproteinase 1 MMP1 Matrix metalloproteinase-1 matrix metalloprotease 1 dMMP1	Matrix metalloproteinase 1	2R:20577849-20579391
4964	1	1	2R	99	20577849	20579391	662	554	1.19685	108	0	0	1543	20578620	0.0699935	Inside_gene(3' side)	0	2R	-1	20578938	20581071	FBgn0035050	ST6Gal	sialyltransferase-like sialyltransferase D.SiaT CG4871 dSiaT DmPST b-galactoside-a-2,6-sialyltransferase DSiaT D.SialT alpha-2,6-sialyltransferase	Sialyltransferase	2R:20577849-20579391
4964	1	1	2R	99	20577849	20579391	662	554	1.19685	108	0	0	1543	20578620	0.0699935	3'_of_gene	7848	2R	-1	20586468	20624176	FBgn0053988	CG33988	CG13595 CG13596 CG13596-PA CG18510-PA CG13595-PA CG13595-RA CG18510 CG13596-RA CG18510-RA FBgn0035051 FBgn0035052 FBgn0035053 FBtr0072438 FBpp0072343 FBtr0072439 FBpp0072344 FBtr0072440 FBpp0072345 CG18510 CG13596 CG13595 cg13596		2R:20577849-20579391
4812	1	1	3R	99	21332138	21333543	700	586	1.19609	114	0	0	1406	21332840	0.0810811	Inside_gene(5' side)	0	3R	1	21331997	21334001	FBgn0039343	CG5111			3R:21332138-21333543
3547	3	1	3R	99	21437849	21438991	592	496	1.19579	96	0	0	1143	21438420	0.0839895	5'_of_gene	3571	3R	-1	21417222	21434849	FBgn0261287	ymp	FBgn0028553 FBgn0039345 FBgn0063360 BcDNA:AT03213 CG12250	yellow-emperor	3R:21437849-21438991
3547	1	1	3R	99	21437849	21438991	592	496	1.19579	96	0	0	1143	21438420	0.0839895	Inside_gene(3' side)	0	3R	-1	21436735	21450382	FBgn0039348	CG4673	dNp14 npl4 NPL4		3R:21437849-21438991
3687	1	1	2R	99	8883519	8885321	1017	852	1.19486	165	0	0	1803	8884420	0.0915141	Inside_gene(5' side)	0	2R	1	8884030	8895307	FBgn0008654	Su(z)2	FBgn0000118 FBgn0022134 Supressor of zeste 2 CG3905 SUZ2 Su(z)[[2]] Arp su(z)2 l(2)k06344 Aristopedoid SU(Z)2 Suppressor of zeste (2) Aristapedioid Suppressor 2 of zeste	Suppressor of zeste 2	2R:8883519-8885321
3668	2	1	3R	99	4102040	4103208	616	517	1.19302	99	0	0	1169	4102624	0.0846878	5'_of_gene	890	3R	1	4103514	4104996	FBgn0010433	ato	ATO ato1 CG7508 At Atonal Ato bHLHa10	atonal	3R:4102040-4103208
2560	1	1	X	99	14894507	14895787	602	505	1.19267	97	0	0	1281	14895147	0.0757221	Inside_gene(3' side)	0	X	1	14865289	14899359	FBgn0000535	eag	Eag ether-a-go-go CIKE CG10952 ether-a go-go Ether-a-go-go EAG ether-a-gogo	ether a go-go	X:14894507-14895787
853	1	1	3R	99	18631215	18632515	580	487	1.19203	93	0	0	1301	18631865	0.0714835	Inside_gene(3' side)	0	3R	1	18630013	18632211	FBgn0039027	CG7031			3R:18631215-18632515
4920	1	1	2R	99	15657884	15659088	573	481	1.19134	92	0	0	1205	15658486	0.0763485	Inside_gene(5' side)	0	2R	-1	15656966	15658738	FBgn0034473	Or56a	56a DOR59 CG12501 56E.1	Odorant receptor 56a	2R:15657884-15659088
1049	1	1	3R	99	16259230	16260447	611	513	1.19118	98	0	0	1218	16259838	0.0804598	Inside_gene(3' side)	0	3R	-1	16225972	16310273	FBgn0083954	CG34118	CG17205 FBan0017205 FBgn0038794 FBgn0064953 CG17205 BcDNA:GH26447		3R:16259230-16260447
191	1	1	2L	99	7780034	7781217	569	478	1.19057	91	0	0	1184	7780625	0.0768581	Inside_gene(5' side)	0	2L	1	7780085	7781415	FBgn0003961	Uro	FBgn0044662 UOX uro UO Dm UO OU Uo CG7171 anon-WO0140519.210	Urate oxidase	2L:7780034-7781217
191	1	1	2L	99	7780034	7781217	569	478	1.19057	91	0	0	1184	7780625	0.0768581	5'_of_gene	2232	2L	1	7782857	7786063	FBgn0031947	CG7154			2L:7780034-7781217
191	3	1	2L	99	7780034	7781217	569	478	1.19057	91	0	0	1184	7780625	0.0768581	5'_of_gene	878	2L	1	7781503	7782627	FBgn0031946	CG7164			2L:7780034-7781217
188	1	1	X	99	20111946	20113429	729	613	1.19012	116	0	0	1484	20112687	0.0781671	Inside_gene(3' side)	0	X	1	20110934	20114254	FBgn0031097	obst-A	CG17052 obst obstructor	obstructor-A	X:20111946-20113429
188	3	1	X	99	20111946	20113429	729	613	1.19012	116	0	0	1484	20112687	0.0781671	5'_of_gene	5231	X	-1	20099034	20107456	FBgn0003654	sw	FBgn0013761 FBgn0031096 DIC Cdic dynein Cytoplasmic dynein cytoplasmic dynein dic 17-234 Dic19C IC74 IC CG18000 Dic19B Dic cDIC Cytoplasmic dynein intermediate chain l(1)19Bb Dynein intermediate chain cytoplasmic dynein intermediate chain dynein intermediate chain Dynein intermediate-chain dynein intermediate-chain dynein IC cytoplasmic dynein intermediate polypeptide chain	short wing	X:20111946-20113429
4448	1	1	3L	99	3287114	3288248	608	511	1.18999	97	0	0	1135	3287681	0.0854626	Inside_gene(3' side)	0	3L	1	3280247	3290893	FBgn0035429	CG12017			3L:3287114-3288248
158	1	1	3R	99	12317740	12319541	774	651	1.18942	123	0	0	1802	12318640	0.0682575	5'_of_gene	9883	3R	1	12328523	12397082	FBgn0259244	CG42342	CG42243 CG11769 FBgn0038441 CG14888 CG14889 CG14890 FBgn0250909 FBgn0038442 FBgn0038443 FBgn0038444 CG11769 CG42243 CG14888 CG14889 CG14890		3R:12317740-12319541
158	1	1	3R	99	12317740	12319541	774	651	1.18942	123	0	0	1802	12318640	0.0682575	Inside_gene(5' side)	0	3R	-1	12310288	12321141	FBgn0038439	Cad89D	DCad89D CG14900 CT34724	Cad89D	3R:12317740-12319541
57	2	1	X	99	18024546	18025418	641	539	1.18931	102	0	0	873	18024982	0.116838	3'_of_gene	1187	X	-1	18026169	18031682	FBgn0017418	ari-1	FBgn0014203 Ariadne-1 Ari-1 CG5659 ari HL-V l(1)16Fj	ariadne	X:18024546-18025418
610	1	1	3R	99	17780741	17782021	615	518	1.18912	97	0	0	1281	17781381	0.0757221	Inside_gene(5' side)	0	3R	1	17774836	17837910	FBgn0013948	Eip93F	FBgn0038920 FBgn0066001 E93 CG18389 anon-WO02059370.58	Eip93F	3R:17780741-17782021
2742	1	1	2R	99	4917276	4918607	580	488	1.18891	92	0	0	1332	4917941	0.0690691	Inside_gene(5' side)	0	2R	-1	4906530	4918546	FBgn0033365	CG8170	SP54		2R:4917276-4918607
1171	1	1	3R	99	3902189	3903442	588	496	1.18771	92	0	0	1254	3902815	0.0733652	Inside_gene(3' side)	0	3R	1	3885006	3912767	FBgn0037546	CG7918	FBgn0046498 FBgn0046499 anon-WO0170980.91 anon-WO0170980.92		3R:3902189-3903442
214	1	1	X	99	14723067	14724540	778	657	1.18566	121	0	0	1474	14723803	0.0820896	Inside_gene(5' side)	0	X	-1	14721091	14726090	FBgn0030581	CG14408	CG14408-RA CG14408-PA CG14408-RB CG14408-PB		X:14723067-14724540
2208	3	1	X	99	10856138	10857503	620	524	1.18418	96	0	0	1366	10856820	0.0702782	3'_of_gene	1420	X	-1	10858240	10861165	FBgn0021742	C901	FBgn0014895 CT4052 c901 10 cDNA 901 anon-10Ab CG1567	C901	X:10856138-10857503
547	1	1	3R	99	15941728	15943015	602	509	1.18345	93	0	0	1288	15942371	0.072205	Inside_gene(3' side)	0	3R	1	15940661	15942805	FBgn0038773	CG10887			3R:15941728-15943015
355	2	1	3R	99	8951775	8954142	1056	893	1.18343	163	0	0	2368	8952958	0.0688345	Inside_gene(3' side)	0	3R	-1	8951833	8981386	FBgn0260793	CG42573	CG17319 CG10148 FBgn0038119 FBgn0038120 CT38314 CG17319 CT28541 CG10148		3R:8951775-8954142
963	1	1	2R	99	7334738	7336258	821	694	1.18304	127	0	0	1521	7335498	0.0834977	Inside_gene(3' side)	0	2R	1	7330031	7339109	FBgn0260499	qvr	FBgn0014377 FBgn0053472 FBgn0050032 FBgn0062504 FBgn0066054 CG33472-RA CG33472-PA CG33472 sss CG30032 BcDNA:GH06755 anon-WO02059370.1 sleepless	quiver	2R:7334738-7336258
85	3	1	3R	99	7649290	7650644	791	670	1.18156	121	0	0	1355	7649967	0.0892989	5'_of_gene	1757	3R	-1	7646103	7648210	FBgn0037955	CG6950			3R:7649290-7650644
85	1	1	3R	99	7649290	7650644	791	670	1.18156	121	0	0	1355	7649967	0.0892989	Inside_gene(3' side)	0	3R	-1	7648424	7695183	FBgn0037956	CG6959	connectin-like CT21563		3R:7649290-7650644
85	2	1	3R	99	7649290	7650644	791	670	1.18156	121	0	0	1355	7649967	0.0892989	5'_of_gene	4825	3R	-1	7640928	7645142	FBgn0259139	glo	FBgn0037954 FBgn0062090 FBgn0069092 p67 Glorund CG6946 l(3)S11046 cg6946 l(3)S011046 110/46 anon-WO0118547.328 Glo p67-K	glorund	3R:7649290-7650644
4537	4	1	3R	99	27581221	27583001	854	724	1.18112	130	0	0	1781	27582111	0.0729927	5'_of_gene	1698	3R	-1	27577547	27580413	FBgn0039872	CG2196			3R:27581221-27583001
4537	1	1	3R	99	27581221	27583001	854	724	1.18112	130	0	0	1781	27582111	0.0729927	Inside_gene(3' side)	0	3R	-1	27581078	27584361	FBgn0017448	CG2187	D3-100EF anon-100EF-D3		3R:27581221-27583001
1012	1	1	3L	99	10678118	10679566	733	622	1.18027	111	0	0	1449	10678842	0.0766046	Inside_gene(3' side)	0	3L	1	10657843	10682480	FBgn0010762	simj	FBgn0011360 FBgn0011522 FBgn0036097 FBgn0036098 FBgn0052067 FBgn0062069 CG32067 p66 CG7983 l(3)01814 unnamed CG8000 l(3)rN672 l(3)j4A5 anon-WO0118547.361 dp66	simjang	3L:10678118-10679566
1963	1	1	2R	99	20008049	20009702	750	636	1.18004	114	0	0	1654	20008875	0.0689238	Inside_gene(3' side)	0	2R	1	20004312	20010792	FBgn0034978	CG3257	FBgn0027764 CG3257-RA CG3257-PA anon-EST:Posey117		2R:20008049-20009702
340	5	1	2R	99	4061648	4062639	612	519	1.17973	93	0	0	992	4062143	0.09375	5'_of_gene	1025	2R	-1	4059969	4061118	FBgn0033274	CG14757	146793_at		2R:4061648-4062639
164	1	1	2L	99	9241478	9242896	688	584	1.17935	104	0	0	1419	9242187	0.0732911	Inside_gene(3' side)	0	2L	1	9166802	9246386	FBgn0041092	tai	FBgn0010485 FBgn0022157 FBgn0024593 FBgn0032102 FBgn0032103 FBgn0045313 Taiman DAIB1 DmTaiman CG13109 Drosophila Amplified in breast cancer-1 l(2)k05809 EP(2)2630 l(2)01351 58/2 l(2)k05802 bs13g05.y1 TAI NEST:bs13g05 CG18494 Tai	taiman	2L:9241478-9242896
5027	1	1	3R	99	5300425	5301908	775	658	1.17863	117	0	0	1484	5301166	0.078841	Inside_gene(5' side)	0	3R	-1	5292212	5301505	FBgn0037698	CG16779			3R:5300425-5301908
1261	2	1	X	99	17172651	17174420	761	646	1.17819	115	0	0	1770	17173535	0.0649718	3'_of_gene	6201	X	-1	17179736	17196011	FBgn0024238	Fim	fimbrin CG8649 FIM	Fimbrin	X:17172651-17174420
2485	1	1	2L	99	4952316	4953481	588	500	1.17793	88	0	0	1166	4952898	0.0754717	Inside_gene(5' side)	0	2L	-1	4952250	4953134	FBgn0031654	Jon25Bii	FBgn0001284 Jonah 25B 25B CG8869 SP112 Jon25B	Jonah 25Bii	2L:4952316-4953481
1749	1	1	2L	99	7318274	7319492	591	502	1.17792	89	0	0	1219	7318883	0.0730107	3'_of_gene	2628	2L	1	7307161	7316255	FBgn0004009	wg	FBgn0001109 FBgn0003467 FBgn0003469 FBgn0011783 Wg Wingless Wnt dWnt DWnt-1 WNT DWint-1 Wnt1 Wnt-1 Sternopleural Sp l(2)02657 Dm-1 Complementation group I I int-1 l(2)wg spade flag Glazed Bristled spd l(2)rO727 fg Gla Dint-1 CG4889 Br wgl WG wnt wnt1	wingless	2L:7318274-7319492
2092	4	1	2L	99	13414988	13416163	618	525	1.17783	93	0	0	1176	13415575	0.0790816	5'_of_gene	1059	2L	-1	13413861	13414516	FBgn0032523	CG16956			2L:13414988-13416163
2124	1	1	3R	99	27059141	27060404	575	489	1.17764	86	0	0	1264	27059772	0.068038	Inside_gene(5' side)	0	3R	-1	27058342	27061003	FBgn0039833	CG15564			3R:27059141-27060404
2124	1	1	3R	99	27059141	27060404	575	489	1.17764	86	0	0	1264	27059772	0.068038	3'_of_gene	4645	3R	1	27046426	27055127	FBgn0039831	CG12054			3R:27059141-27060404
2620	1	1	2L	99	6904279	6905991	810	688	1.17738	122	0	0	1713	6905135	0.0712201	Inside_gene(3' side)	0	2L	1	6896830	6906661	FBgn0031866	neuroligin	CG13772	neuroligin	2L:6904279-6905991
2658	1	1	3R	99	11738498	11739716	737	627	1.17718	110	0	0	1219	11739107	0.0902379	Inside_gene(5' side)	0	3R	-1	11737987	11739653	FBgn0085304	CG34275			3R:11738498-11739716
2679	1	1	3R	99	6535528	6536869	791	673	1.17708	118	0	0	1342	6536198	0.0879285	Inside_gene(5' side)	0	3R	-1	6535307	6536970	FBgn0037826	CG14689			3R:6535528-6536869
2679	6	1	3R	99	6535528	6536869	791	673	1.17708	118	0	0	1342	6536198	0.0879285	5'_of_gene	1112	3R	-1	6534207	6535086	FBgn0051373	CG31373	FBgn0037825 PDF CG6482		3R:6535528-6536869
2388	1	1	3L	99	12383578	12384718	598	509	1.1765	89	0	0	1141	12384148	0.0780018	Inside_gene(5' side)	0	3L	-1	12361746	12384539	FBgn0036279	Ncc69	FBgn0025706 CG4357 CG43567 CK01027 NCC69 BEST:CK01027	sodium chloride cotransporter 69	3L:12383578-12384718
4350	1	1	2L	99	6758039	6759707	776	660	1.17592	116	0	0	1669	6758873	0.0695027	Inside_gene(5' side)	0	2L	-1	6757864	6759628	FBgn0031856	CG11322			2L:6758039-6759707
4728	1	1	2L	99	18993693	18995024	687	585	1.17592	102	0	0	1332	18994358	0.0765766	Inside_gene(3' side)	0	2L	-1	18993612	18995930	FBgn0046302	CG10650	FBgn0032735 BEST:GH09876		2L:18993693-18995024
4728	5	1	2L	99	18993693	18995024	687	585	1.17592	102	0	0	1332	18994358	0.0765766	5'_of_gene	7082	2L	-1	18977748	18987276	FBgn0032731	CG10641			2L:18993693-18995024
1342	1	1	3R	99	8034026	8035442	697	593	1.17559	104	0	0	1417	8034734	0.0733945	Inside_gene(3' side)	0	3R	-1	8033879	8036079	FBgn0037996	CG4830			3R:8034026-8035442
4241	1	1	X	99	18503271	18504485	565	481	1.17514	84	0	0	1215	18503878	0.0691358	Inside_gene(5' side)	0	X	-1	18500735	18506606	FBgn0030940	CG15040			X:18503271-18504485
2017	1	1	2R	99	3907767	3908709	565	481	1.17471	84	0	0	943	3908238	0.0890774	5'_of_gene	6979	2R	-1	3896616	3901259	FBgn0033250	CG14762	gp150-like CT34565		2R:3907767-3908709
100	1	1	2R	99	5133974	5135165	596	508	1.17416	88	0	0	1192	5134569	0.0738255	Inside_gene(5' side)	0	2R	-1	5115286	5134752	FBgn0010114	hig	HIG CT6282 CG2040 Hikaru genki	hikaru genki	2R:5133974-5135165
2789	1	1	2L	99	6082420	6083545	571	487	1.17387	84	0	0	1126	6082982	0.0746004	Inside_gene(5' side)	0	2L	1	6081808	6096498	FBgn0028420	Kr-h1	FBgn0001326 FBgn0010668 FBgn0024313 FBgn0042122 Kr-h CG9167 l(2)10642 Krueppel-homolog alpha-isoform P381 Passion of white Pow unnamed 44/11 Kr h l(2)05208 CG18783 Krupple homolog 1 Kruppel-homolog 1 Kruppel-homolog-1 Kr-H1	Kruppel homolog 1	2L:6082420-6083545
3113	1	1	3R	99	20540730	20541801	598	510	1.17362	88	0	0	1072	20541265	0.0820896	Inside_gene(3' side)	0	3R	1	20538506	20543145	FBgn0039217	CG13627			3R:20540730-20541801
4049	4	1	X	99	1590752	1594288	1449	1236	1.17295	213	0	0	3537	1592520	0.0602205	5'_of_gene	2598	X	-1	1587648	1589922	FBgn0023130	a6	CG3771 EG:9D2.3	a6	X:1590752-1594288
129	1	1	2R	99	10557262	10558581	586	500	1.17231	86	0	0	1320	10557921	0.0651515	Inside_gene(3' side)	0	2R	1	10555896	10559180	FBgn0033955	CG12866			2R:10557262-10558581
129	2	1	2R	99	10557262	10558581	586	500	1.17231	86	0	0	1320	10557921	0.0651515	3'_of_gene	1519	2R	-1	10559440	10601126	FBgn0020269	mspo	m-spondin CT28539 CG10145 Mspo	M-spondin	2R:10557262-10558581
2926	4	1	X	99	13084682	13086287	715	610	1.17218	105	0	0	1606	13085484	0.0653798	5'_of_gene	2287	X	-1	13055747	13083197	FBgn0085440	CG34411	CG4187 FBgn0046558 FBgn0046550 FBgn0052637 FBgn0030458 CG32637 CG32637 anon-WO0170980.20 anon-WO0170980.19 CG4187		X:13084682-13086287
2926	1	1	X	99	13084682	13086287	715	610	1.17218	105	0	0	1606	13085484	0.0653798	Inside_gene(5' side)	0	X	-1	13083676	13085915	FBgn0030459	CG12723			X:13084682-13086287
3763	1	1	3R	99	12935988	12937233	644	550	1.17195	94	0	0	1246	12936610	0.0754414	Inside_gene(5' side)	0	3R	-1	12917257	12944804	FBgn0014141	cher	FBgn0016063 FBgn0023208 CG3937 filamin Filamin Cheerio filamin-240 Filamin-A Filamin-1 filamin B FLN shi kong sko Cher	cheerio	3R:12935988-12937233
4627	1	1	3L	99	8376941	8378223	585	500	1.17123	85	0	0	1283	8377582	0.066251	Inside_gene(3' side)	0	3L	1	8365509	8384281	FBgn0001253	ImpE1	FBgn0035884 FBgn0035885 FBgn0052356 FBgn0062446 IMP-E1 CG7116 Imp-E1 Y1-like CT33103 CT22003 CG13668 CG32356 BcDNA:RE39082	Ecdysone-inducible gene E1	3L:8376941-8378223
2474	1	1	X	99	4315772	4316683	566	484	1.17097	82	0	0	912	4316227	0.0899123	Inside_gene(5' side)	0	X	1	4306889	4378485	FBgn0000179	bi	FBgn0002996 FBgn0003183 FBgn0004104 omb optomotorblind optomotor-blind optomoter blind optomotor blind Optomotor blind Optomotor-blind Omb Dm-OMB OMB optomotor-blind gene dm-omb Dm-omb BI l(1)omb l(1)bi Qd T3 Quadroon CG3578 optimotor blind lethal(l)optomotor-blind	bifid	X:4315772-4316683
770	1	1	3R	99	2511756	2513513	721	616	1.17072	105	0	0	1758	2512634	0.059727	Inside_gene(5' side)	0	3R	1	2512450	2513762	FBgn0004777	Ccp84Ag	FBgn0063076 unnamed cuticle cluster 2 cc2 CG2342 BG:DS00004.7 BcDNA:RE04513 Ccp DmelCcp84Ag	Ccp84Ag	3R:2511756-2513513
4382	1	1	2L	99	10463971	10465410	674	576	1.17071	98	0	0	1440	10464690	0.0680556	3'_of_gene	2215	2L	1	10457656	10462475	FBgn0027611	CG6206	BcDNA:GH02419		2L:10463971-10465410
2301	1	1	2R	99	10165749	10167320	738	631	1.17066	107	0	0	1572	10166534	0.0680662	Inside_gene(5' side)	0	2R	1	10166938	10186413	FBgn0028428	Ih	CG8585-RA CG8585-PA FBgn0027105 FBtr0089936 FBpp0088875 putative Ih-channel Drosophila melanogaster I[[h]]-channel DMIH putative-voltage-and-cyclic-nucleotide-gated-ion-channel CG8585 Ih-channel Ih channel	I[[h]] channel	2R:10165749-10167320
2301	2	1	2R	99	10165749	10167320	738	631	1.17066	107	0	0	1572	10166534	0.0680662	Inside_gene(3' side)	0	2R	1	10163809	10166920	FBgn0047303	CR30068	FBgn0050068 BcDNA:GH25778		2R:10165749-10167320
318	1	1	3R	99	20276618	20278189	702	600	1.17058	102	0	0	1572	20277403	0.0648855	Inside_gene(5' side)	0	3R	-1	20226948	20282651	FBgn0000036	nAcRalpha-96Aa	CG5610 nAcRalpha-96Aa Dalpha1 ALS nicotinic acetylcholine receptor alpha-like nAChR nAcr96Aa nAcRs Acr96Aa als alpha1 alpha-like ALs alpha-like subunit alpha-like-subunit alpha-Like Subunit AcrB Acr96A dALS CG5610-PA	nicotinic Acetylcholine Receptor alpha 96Aa	3R:20276618-20278189
293	1	1	2L	99	6801561	6802666	602	515	1.17009	87	0	0	1106	6802113	0.0786618	Inside_gene(5' side)	0	2L	-1	6801363	6802830	FBgn0031859	CG17377	FBgn0044599 FBgn0046239 CG17377-RA CG17377-PA CG17377-RB CG17377-PB CG17377-RC CG17377-PC BEST:LP06279 anon-WO0140519.32		2L:6801561-6802666
293	1	1	2L	99	6801561	6802666	602	515	1.17009	87	0	0	1106	6802113	0.0786618	5'_of_gene	920	2L	1	6803033	6804372	FBgn0031860	CG11236			2L:6801561-6802666
293	3	1	2L	99	6801561	6802666	602	515	1.17009	87	0	0	1106	6802113	0.0786618	5'_of_gene	1279	2L	-1	6799946	6800834	FBgn0042189	CG17376	FBgn0040953 bs29c06.y1 CG18461		2L:6801561-6802666
3939	1	1	3R	99	11601442	11603043	815	697	1.16985	118	0	0	1602	11602242	0.0736579	Inside_gene(3' side)	0	3R	1	11600097	11603364	FBgn0038358	CG4525			3R:11601442-11603043
1757	1	1	3R	99	8018391	8020693	1091	934	1.16916	157	0	0	2303	8019542	0.0681719	Inside_gene(3' side)	0	3R	-1	8018425	8020733	FBgn0037994	CG4810	149735_at eIF3-S7		3R:8018391-8020693
3709	1	1	X	99	10085151	10086897	778	666	1.1689	112	0	0	1747	10086024	0.0641099	Inside_gene(3' side)	0	X	1	10080484	10086952	FBgn0030182	CG15311			X:10085151-10086897
2328	1	1	X	99	5069078	5070600	710	608	1.1689	102	0	0	1523	5069839	0.0669731	Inside_gene(3' side)	0	X	1	5059364	5070541	FBgn0029746	CG15465			X:5069078-5070600
3696	1	1	2L	99	21339138	21340399	629	539	1.16849	90	0	0	1262	21339768	0.0713154	5'_of_gene	4835	2L	1	21344603	21358273	FBgn0032943	Tsp39D	CG8666 Dm.Tsp39D	Tetraspanin 39D	2L:21339138-21340399
3696	1	1	2L	99	21339138	21340399	629	539	1.16849	90	0	0	1262	21339768	0.0713154	Inside_gene(3' side)	0	2L	1	21339111	21340347	FBgn0023091	dimm	FBgn0032942 c929 Dimmed Dimm CG8667 Mist 1-related Mistr DIMMED bHLHa16	dimmed	2L:21339138-21340399
1387	1	1	3R	99	7324861	7326265	782	670	1.16812	112	0	0	1405	7325563	0.0797153	Inside_gene(5' side)	0	3R	1	7325706	7331677	FBgn0037908	dpr5	CG5308 Dpr-5 CT16895	dpr5	3R:7324861-7326265
1630	1	1	X	99	18210088	18211444	632	542	1.16705	90	0	0	1357	18210766	0.0663228	Inside_gene(3' side)	0	X	-1	18208156	18215198	FBgn0030912	CG6023			X:18210088-18211444
4890	1	1	X	99	11738180	11740327	983	843	1.16653	140	0	0	2148	11739253	0.0651769	Inside_gene(5' side)	0	X	-1	11736695	11740198	FBgn0030340	CG15740	i175		X:11738180-11740327
3807	1	1	3R	99	11906083	11907283	620	532	1.16618	88	0	0	1201	11906683	0.0732723	Inside_gene(5' side)	0	3R	-1	11904849	11906720	FBgn0052855	CG32855	unnamed		3R:11906083-11907283
3627	1	1	3R	99	4193276	4194533	711	610	1.16575	101	0	0	1258	4193904	0.0802862	Inside_gene(3' side)	0	3R	-1	4193340	4195642	FBgn0259181	CG42285	FBgn0037585 CG11718 FBan0011718 CG11718		3R:4193276-4194533
4129	1	1	2R	99	5403782	5405619	825	708	1.16572	117	0	0	1838	5404700	0.0636561	Inside_gene(5' side)	0	2R	1	5391293	5424980	FBgn0259246	brp	CG12932 CG34146 CG30337 CG30336 FBgn0086376 FBgn0083982 FBgn0027377 FBgn0033418 FBgn0033420 FBgn0050336 FBgn0050337 FBgn0033419 nc82 Bruchpilot Nc82 CG42344 BRP Cast CG34146 CG30337 CG1931 CG30336 CG12933 mAb nc82 MAbnc82 NC82 Monoclonal antibody nc82 Mabnc82 CG12932 Brp	bruchpilot	2R:5403782-5405619
4390	1	1	2L	99	6736395	6738089	790	678	1.1656	112	0	0	1695	6737242	0.0660767	5'_of_gene	5266	2L	1	6742508	6755686	FBgn0031855	CG11221	PKN		2L:6736395-6738089
4390	1	1	2L	99	6736395	6738089	790	678	1.1656	112	0	0	1695	6737242	0.0660767	Inside_gene(3' side)	0	2L	-1	6736449	6740176	FBgn0031854	TTLL3A	dmTTLL3A CG11323	Tubulin tyrosine ligase-like 3A	2L:6736395-6738089
4390	4	1	2L	99	6736395	6738089	790	678	1.1656	112	0	0	1695	6737242	0.0660767	3'_of_gene	1193	2L	1	6732866	6736049	FBgn0031853	TTLL3B	dmTTLL3B CG11201	Tubulin tyrosine ligase-like 3B	2L:6736395-6738089
330	1	1	2L	99	21089432	21090574	557	478	1.16546	79	0	0	1143	21090003	0.0691164	Inside_gene(5' side)	0	2L	1	21089565	21090999	FBgn0032913	CG9259			2L:21089432-21090574
330	2	1	2L	99	21089432	21090574	557	478	1.16546	79	0	0	1143	21090003	0.0691164	5'_of_gene	1238	2L	1	21091241	21094864	FBgn0032914	CG14397			2L:21089432-21090574
330	7	1	2L	99	21089432	21090574	557	478	1.16546	79	0	0	1143	21090003	0.0691164	5'_of_gene	1273	2L	-1	21086900	21088730	FBgn0053508	ppk13	CG14398 FBgn0032912 FBtr0081506 FBpp0081034 CG14398 PPK13 CG33508	pickpocket 13	2L:21089432-21090574
330	6	1	2L	99	21089432	21090574	557	478	1.16546	79	0	0	1143	21090003	0.0691164	3'_of_gene	4958	2L	-1	21094961	21102392	FBgn0032915	CG12050			2L:21089432-21090574
3348	5	1	3R	99	22469426	22470659	569	489	1.16535	80	0	0	1234	22470042	0.0648298	3'_of_gene	4311	3R	-1	22474353	22507688	FBgn0250908	beat-VII	CG14248 FBgn0039447 CG14249 FBgn0039445 beat VII CG14249 CG14248 CG42242	beat-VII	3R:22469426-22470659
4389	1	1	X	99	20980814	20982148	642	551	1.16527	91	0	0	1335	20981481	0.0681648	Inside_gene(3' side)	0	X	1	20964871	20982444	FBgn0064123	stg1	CG32514 FBgn0031154 FBgn0031156 FBgn0031158 FBgn0052514 FBgn0053670 CG32514 CG11569 CG11568 CG10985 CG32514-ORFA STG1 Dro STG1 CG33670	stargazin-like protein	X:20980814-20982148
4389	3	1	X	99	20980814	20982148	642	551	1.16527	91	0	0	1335	20981481	0.0681648	3'_of_gene	960	X	-1	20982441	20987534	FBgn0003950	unc	FBgn0031160 lLV7 W5 section 5 section 4 section 3 5 4 3 CG1501 l(1)6-3-212 l(1)19Ef UNC	uncoordinated	X:20980814-20982148
2133	4	1	3R	99	4868374	4869786	774	665	1.16505	109	0	0	1413	4869080	0.0771408	5'_of_gene	3891	3R	-1	4846068	4865189	FBgn0002932	neur	FBgn0011395 FBgn0011419 FBgn0011420 FBgn0011422 FBgn0011470 FBgn0046269 neuralized Neuralised Neuralized neuralised Neur neu CG11988 1315/05 1293/09 0971/15 0328/12 BEST:LD21494 l(3)neo37 l(3)j9C8 l(3)j9B9 l(3)j9B8 l(3)j6B12	neuralized	3R:4868374-4869786
2133	3	1	3R	99	4868374	4869786	774	665	1.16505	109	0	0	1413	4869080	0.0771408	3'_of_gene	1008	3R	1	4864001	4868072	FBgn0037657	hyx	Hyrax Parafibromin CG11990 Hyx	hyrax	3R:4868374-4869786
401	2	1	X	99	11628252	11629944	812	698	1.1646	114	0	0	1693	11629098	0.0673361	5'_of_gene	1170	X	-1	11620423	11627928	FBgn0085351	inaF-A	FBgn0023077 CG34322 inaF INAF InaF	inaF-A	X:11628252-11629944
401	4	1	X	99	11628252	11629944	812	698	1.1646	114	0	0	1693	11629098	0.0673361	5'_of_gene	2295	X	-1	11618701	11626803	FBgn0259918	inaF-B	FBgn0023077 CG42447 inaF INAF InaF	inaF-B	X:11628252-11629944
401	1	1	X	99	11628252	11629944	812	698	1.1646	114	0	0	1693	11629098	0.0673361	5'_of_gene	3300	X	-1	11620423	11625798	FBgn0085350	inaF-C	FBgn0023077 CG34321 inaF INAF InaF	inaF-C	X:11628252-11629944
401	1	1	X	99	11628252	11629944	812	698	1.1646	114	0	0	1693	11629098	0.0673361	Inside_gene(3' side)	0	X	1	11618373	11630650	FBgn0030331	CG15221			X:11628252-11629944
401	3	1	X	99	11628252	11629944	812	698	1.1646	114	0	0	1693	11629098	0.0673361	5'_of_gene	6251	X	-1	11618701	11622847	FBgn0260812	inaF-D	CG2457-PA CG2457-RA CG2457 FBgn0023077 FBgn0046450 FBtr0073614 FBpp0073451 FBgn0260765 inaF CG2457 anon-WO0172774.148 InaF INAF CG42563	inaF-D	X:11628252-11629944
4202	1	1	2R	99	20427154	20428348	604	519	1.16431	85	0	0	1195	20427751	0.0711297	Inside_gene(5' side)	0	2R	1	20427495	20446273	FBgn0035023	itp	FBgn0046758 CG13586 CHH-like BcDNA:SD05282 chgh DrmITP DrmITPL1 DrmITPL2 ITP	ion transport peptide	2R:20427154-20428348
2889	2	1	2R	99	13021066	13022226	587	505	1.16431	82	0	0	1161	13021646	0.0706288	Inside_gene(5' side)	0	2R	1	13021662	13022350	FBgn0034198	CG11400			2R:13021066-13022226
3565	2	1	2R	99	6770919	6772251	642	552	1.16431	90	0	0	1333	6771585	0.0675169	5'_of_gene	2735	2R	1	6774320	6780696	FBgn0050020	CG30020	FBgn0033567 FBgn0033568 FBgn0065031 CG18353 CG12941 p190 BEST:LD40262		2R:6770919-6772251
3565	3	1	2R	99	6770919	6772251	642	552	1.16431	90	0	0	1333	6771585	0.0675169	5'_of_gene	939	2R	1	6772524	6773880	FBgn0033566	CG18004			2R:6770919-6772251
2788	1	1	3R	99	4151741	4152945	654	563	1.16314	91	0	0	1205	4152343	0.0755187	Inside_gene(5' side)	0	3R	-1	4143895	4159514	FBgn0003129	Poxm	CG9610 pox meso Pox-meso pox-meso meso poxm P29 Paired box mesodermal Pox-m Paired box-meso	Pox meso	3R:4151741-4152945
5036	1	1	3L	99	15674942	15676223	626	539	1.16306	87	0	0	1282	15675582	0.0678627	Inside_gene(3' side)	0	3L	-1	15674769	15676397	FBgn0036528	CG7579			3L:15674942-15676223
5036	1	1	3L	99	15674942	15676223	626	539	1.16306	87	0	0	1282	15675582	0.0678627	5'_of_gene	1393	3L	1	15676975	15679713	FBgn0036529	pgant8	CG7297	polypeptide GalNAc transferase 8	3L:15674942-15676223
5036	2	1	3L	99	15674942	15676223	626	539	1.16306	87	0	0	1282	15675582	0.0678627	3'_of_gene	1012	3L	1	15671333	15674570	FBgn0036527	CG7304			3L:15674942-15676223
395	2	1	2L	99	10481382	10482661	625	538	1.1629	87	0	0	1280	10482021	0.0679687	5'_of_gene	1278	2L	1	10483299	10485863	FBgn0026431	Grip75	FBgn0032257 Dgrip75 Dgrip75s d75p Dgrip75/d75p 75p CG6176	Grip75	2L:10481382-10482661
395	5	1	2L	99	10481382	10482661	625	538	1.1629	87	0	0	1280	10482021	0.0679687	5'_of_gene	7674	2L	-1	10463336	10474347	FBgn0051719	RluA-1	FBgn0032254 FBgn0032255 CG31719 multiple CG7475 CG13143	RluA-1	2L:10481382-10482661
395	1	1	2L	99	10481382	10482661	625	538	1.1629	87	0	0	1280	10482021	0.0679687	Inside_gene(3' side)	0	2L	1	10477114	10482983	FBgn0032256	RluA-2	CG6187 yumo	RluA-2	2L:10481382-10482661
4962	1	1	2L	99	12434510	12435884	788	678	1.16265	110	0	0	1375	12435197	0.08	Inside_gene(5' side)	0	2L	1	12434432	12440605	FBgn0020443	Elf	eukaryotic release factor 3 eRF3 DSUP35 CG6382 Dsup35 dsup35 delf	Ef1alpha-like factor	2L:12434510-12435884
4962	2	1	2L	99	12434510	12435884	788	678	1.16265	110	0	0	1375	12435197	0.08	Inside_gene(5' side)	0	2L	-1	12431856	12434665	FBgn0040286	SC35	FBgn0032432 dSC35 CG5542 CG5442 cg5442 Sc35	SC35	2L:12434510-12435884
4704	1	1	2R	99	10349715	10351278	684	589	1.16261	95	0	0	1564	10350496	0.0607417	Inside_gene(3' side)	0	2R	1	10346241	10352965	FBgn0033939	Oaz	dmOAZ CG17390	O/E-associated zinc finger protein	2R:10349715-10351278
1328	1	1	2R	99	18816478	18817610	571	492	1.16228	79	0	0	1133	18817044	0.0697264	Inside_gene(3' side)	0	2R	1	18812613	18819567	FBgn0050190	CG30190	FBgn0034799 CG9848		2R:18816478-18817610
1328	2	1	2R	99	18816478	18817610	571	492	1.16228	79	0	0	1133	18817044	0.0697264	Inside_gene(3' side)	0	2R	1	18812613	18819565	FBgn0050193	CG30193	FBgn0034799 FBgn0062236 FBgn0062456 FBgn0064893 CG9848 BcDNA:RE29641 BcDNA:LD42159 anon-WO0118547.113		2R:18816478-18817610
1328	3	1	2R	99	18816478	18817610	571	492	1.16228	79	0	0	1133	18817044	0.0697264	5'_of_gene	4789	2R	-1	18806459	18812255	FBgn0010660	Nup214	FBgn0034798 DNup214 CAN/Nup214 dCAN CG3820 DCAN l(2)10444 CAN Nup 214 nup214	Nup214	2R:18816478-18817610
4001	1	1	3R	99	23074894	23076377	773	666	1.16206	107	0	0	1484	23075635	0.0721024	5'_of_gene	1199	3R	1	23076834	23082186	FBgn0011289	TfIIA-L	CT18631 TFIIA CG5930 dTFIIA TFIIA-L tfiia-l	Transcription factor IIA L	3R:23074894-23076377
4001	1	1	3R	99	23074894	23076377	773	666	1.16206	107	0	0	1484	23075635	0.0721024	Inside_gene(5' side)	0	3R	-1	23073949	23076729	FBgn0039501	CG5987			3R:23074894-23076377
4001	4	1	3R	99	23074894	23076377	773	666	1.16206	107	0	0	1484	23075635	0.0721024	5'_of_gene	4684	3R	-1	23068056	23070951	FBgn0042111	CG18766	FBgn0039499 CG5995		3R:23074894-23076377
4168	1	1	3L	99	11016652	11017749	613	528	1.16172	85	0	0	1098	11017200	0.0774135	Inside_gene(5' side)	0	3L	1	11016635	11017946	FBgn0029172	Fad2	FBgn0036113 fad2 CG7923 fad desatF	Fad2	3L:11016652-11017749
4168	1	1	3L	99	11016652	11017749	613	528	1.16172	85	0	0	1098	11017200	0.0774135	5'_of_gene	1461	3L	1	11018661	11020432	FBgn0052079	CG32079	FBgn0036114 CG11806		3L:11016652-11017749
2836	1	1	X	99	7519033	7520418	647	557	1.16172	90	0	0	1386	7519725	0.0649351	Inside_gene(5' side)	0	X	1	7503181	7570056	FBgn0004198	ct	FBgn0000383 FBgn0001303 FBgn0029953 FBgn0062500 Cut cut Ct CG11387 kinked-femur kf l(1)VE614 l(1)7Bb l(1)7Ba BcDNA:GH10590 CT CUT	cut	X:7519033-7520418
335	1	1	3L	99	19681292	19682957	841	725	1.16143	116	0	0	1666	19682124	0.0696279	5'_of_gene	1666	3L	-1	19677038	19680458	FBgn0036900	CG8765			3L:19681292-19682957
335	1	1	3L	99	19681292	19682957	841	725	1.16143	116	0	0	1666	19682124	0.0696279	Inside_gene(3' side)	0	3L	1	19680728	19683092	FBgn0004623	Gbeta76C	FBgn0016651 guanine nucleotide regulatory protein beta subunit Gbeta76C Gbe Gbeta G[q] Gbetae DGqbeta G[[beta]]e gbe G[[beta]] Gbeta[[e]] Gqbeta G[[beta]] eye CG8770 Galpha76C Gbeta{e} eye Gbeta eGbeta	G protein beta-subunit 76C	3L:19681292-19682957
335	2	1	3L	99	19681292	19682957	841	725	1.16143	116	0	0	1666	19682124	0.0696279	3'_of_gene	1009	3L	-1	19683133	19688356	FBgn0261341	verm	FBgn0013991 FBgn0036901 hlm CG8756 N63 helmsman LCBP1 LDLa domain containing chitin binding protein 1 Verm Vermiform l(3)76BDx DmCDA2	vermiform	3L:19681292-19682957
2076	1	1	3R	99	7380103	7381186	557	480	1.161	77	0	0	1084	7380644	0.0710332	Inside_gene(3' side)	0	3R	1	7379911	7380528	FBgn0037910	CG14708			3R:7380103-7381186
3841	1	1	X	99	3365905	3367397	862	743	1.16082	119	0	0	1493	3366651	0.0797053	Inside_gene(5' side)	0	X	-1	3359770	3368553	FBgn0029662	CG12206			X:3365905-3367397
1762	1	1	2L	99	9716375	9718053	768	662	1.16081	106	0	0	1679	9717214	0.0631328	Inside_gene(3' side)	0	2L	-1	9716190	9746483	FBgn0028704	Nckx30C	FBgn0032141 FBgn0042190 CG4106 potassium-dependent sodium/calcium CG18660	Nckx30C	2L:9716375-9718053
4976	1	1	X	99	7107649	7109110	715	616	1.16078	99	0	0	1462	7108379	0.0677155	Inside_gene(5' side)	0	X	1	7087109	7134453	FBgn0029939	CG9650			X:7107649-7109110
3344	1	1	2L	99	13974301	13975485	606	523	1.1606	83	0	0	1185	13974893	0.0700422	Inside_gene(3' side)	0	2L	-1	13974117	13976753	FBgn0259896	nimC1	FBgn0028545 FBgn0027847 FBgn0083073 CG8942 P1 CT25688 BG:DS00180.10 nimrod NimC1 nimrodC1	nimrod C1	2L:13974301-13975485
3344	1	1	2L	99	13974301	13975485	606	523	1.1606	83	0	0	1185	13974893	0.0700422	5'_of_gene	2410	2L	1	13977303	13979573	FBgn0028940	Cyp28a5	FBgn0032540 FBgn0043826 28a5 cyp28a5 gh10483 BG:DS00180.11 DS00180.11 BEST:GH10483 CG8864 cytochrome P450	Cyp28a5	2L:13974301-13975485
4833	1	1	2R	99	8867849	8869199	799	689	1.15996	110	0	0	1351	8868524	0.0814212	Inside_gene(5' side)	0	2R	-1	8853815	8868494	FBgn0005624	Psc	FBgn0002071 FBgn0003153 FBgn0003644 PSC psc CG3886 dPSC Psc1 l(2)49Ea vr14 Su(z)2-C l(2)Psc 49Ea l(2)vr14 D-Bmi Posterior sex comb Posterior Sex Combs posterior sex comb	Posterior sex combs	2R:8867849-8869199
3378	3	1	X	99	848173	850109	906	782	1.15994	124	0	0	1937	849141	0.0640165	5'_of_gene	3226	X	-1	843323	845915	FBgn0040350	CG3690	FBgn0029550 FBgn0044618 EG:BACR7A4.13 anon-WO0140519.250		X:848173-850109
2991	1	1	3L	99	21313070	21314236	661	570	1.15975	91	0	0	1167	21313653	0.0779777	Inside_gene(5' side)	0	3L	1	21311874	21327290	FBgn0086913	Rab26	FBgn0037072 CG7605 FBgn0052439 CG32439 FBgn0085439 FBan0032439 rab26 AAF51708 DmRab26 CG7605 CG32439 CG34410	Rab26	3L:21313070-21314236
2991	1	1	3L	99	21313070	21314236	661	570	1.15975	91	0	0	1167	21313653	0.0779777	5'_of_gene	2577	3L	-1	21299236	21311076	FBgn0003042	Pc	FBgn0015223 FBgn0052443 CG32443 PC dPC Pc-G DmPc CG7618 PcG	Polycomb	3L:21313070-21314236
4201	1	1	2L	99	9656035	9657224	572	494	1.1597	78	0	0	1190	9656629	0.0655462	Inside_gene(5' side)	0	2L	1	9656645	9657226	FBgn0053299	CG33299			2L:9656035-9657224
4228	1	1	3L	99	1482020	1483476	671	579	1.15938	92	0	0	1457	1482748	0.0631434	Inside_gene(5' side)	0	3L	-1	1475429	1489547	FBgn0020248	stet	FBgn0035221 FBgn0035223 FBgn0041725 FBgn0053166 CG12083 rhomboid-2 Rho2 Brho Rho-2 brho brother of rhomboid rho-2 CG12504 CG33166 B-Rho	stem cell tumor	3L:1482020-1483476
1970	1	1	2L	99	13548581	13549518	618	534	1.15904	84	0	0	938	13549049	0.0895522	Inside_gene(5' side)	0	2L	-1	13502656	13549323	FBgn0023407	B4	FBgn0040974 n(2)05337 BG:DS07660.4 CG9260 CG9239 B4/Susi Susi Suppressor of signaling by insulin	B4	2L:13548581-13549518
1970	3	1	2L	99	13548581	13549518	618	534	1.15904	84	0	0	938	13549049	0.0895522	5'_of_gene	1092	2L	1	13550141	13638238	FBgn0259984	kuz	FBgn0086292 FBgn0015954 FBgn0001958 FBgn0010555 FBgn0069197 Kuz Kuzbanian GS11410 11410 CG7147 CT22079 BG:DS07660.3 l(2)34Da l(2)k01403 l(2)br38 l34Da 34Da br38 unnamed lethal (2) c00136 l(2)c00136 l(2)03782 ADAM10 kuzbaninan	kuzbanian	2L:13548581-13549518
4268	1	1	3R	99	20618010	20619452	626	541	1.15893	85	0	0	1443	20618731	0.0589051	Inside_gene(5' side)	0	3R	1	20617465	20623678	FBgn0039225	Ets96B	Ets CG6892	Ets96B	3R:20618010-20619452
3802	2	1	X	99	10718228	10719633	676	584	1.15862	92	0	0	1406	10718930	0.0654339	5'_of_gene	2115	X	-1	10690030	10716815	FBgn0030235	Imp	FBgn0025229 FBgn0026687 FBgn0044592 imp IMP CG1691 dIMP KH-domain protein cg1691 l(1)G0072 anon-fast-evolving-2B3 anon-EST:fe2B3 IGF-II anon-WO0140519.39	IGF-II mRNA-binding protein	X:10718228-10719633
3593	1	1	3R	99	14062113	14063216	612	529	1.15855	83	0	0	1104	14062664	0.0751812	Inside_gene(5' side)	0	3R	1	14061916	14065326	FBgn0011701	repo	FBgn0010814 FBgn0013744 FBgn0051240 Repo reverse polarity RK2 CG8045(CT24072) CT24072 REPO rk2 3702 unnamed Antibody RK2 l(3)03702 CG31240 AbRK2 Reversed Polarity	reversed polarity	3R:14062113-14063216
3593	1	1	3R	99	14062113	14063216	612	529	1.15855	83	0	0	1104	14062664	0.0751812	5'_of_gene	5589	3R	1	14068253	14074388	FBgn0020238	14-3-3epsilon	FBgn0011329 FBgn0016739 FBgn0016743 FBgn0046456 FBgn0051196 FBgn0064146 FBgn0066007 PAR5 14-3-3 par-5 Par-5 D14-3-3epsilon D14-3-3e 14-3-3-e 14-3-3e EK3-5 CT24092 14-3-3epsilon d14-3-3epsilon Suppressor of Ras85D 3-9 SR3-9 l(3)j2B10 Su(Raf)3B CG31196 anon-WO02059370.52 anon-WO0172774.141 PAR-5 14-3-3 epsilon	14-3-3epsilon	3R:14062113-14063216
1950	1	1	3R	99	3626412	3628434	941	813	1.15835	128	0	0	2023	3627423	0.0632724	Inside_gene(5' side)	0	3R	-1	3624984	3629470	FBgn0037519	CG3014			3R:3626412-3628434
2617	1	1	2L	99	11158881	11160435	844	729	1.15809	115	0	0	1555	11159658	0.073955	5'_of_gene	3942	2L	-1	11151506	11155716	FBgn0032350	CG6287	GH26		2L:11158881-11160435
2617	1	1	2L	99	11158881	11160435	844	729	1.15809	115	0	0	1555	11159658	0.073955	Inside_gene(3' side)	0	2L	-1	11159270	11170471	FBgn0259822	Ca-beta	FBgn0032351 FBgn0032352 FBgn0053305 CG33305 CG6320 FBgn0015608 FBgn0032353 CG42403 calcium channel beta subunit CG6320 dmcab1 DmCa1beta Ca[2 ]-channel-protein-beta-subunit Calcium channel beta CaBeta CG14922 CG14923 CG33305	Ca2 -channel-protein-beta-subunit	2L:11158881-11160435
3307	1	1	3R	99	17214781	17216108	658	569	1.15799	89	0	0	1328	17215444	0.0670181	Inside_gene(3' side)	0	3R	1	17214605	17216171	FBgn0004862	bap	FBgn0002943 NK-3 dNK-3 NK3 bgp nk-3 CG7902 Bagpipe Bap	bagpipe	3R:17214781-17216108
4905	4	1	2L	99	3315800	3317405	771	666	1.1579	105	0	0	1606	3316602	0.0653798	3'_of_gene	867	2L	-1	3317469	3319872	FBgn0031519	CG3326	fidgetin_DROME DmCG3326 Dm-fidgetin		2L:3315800-3317405
4905	3	1	2L	99	3315800	3317405	771	666	1.1579	105	0	0	1606	3316602	0.0653798	5'_of_gene	3988	2L	1	3320590	3323037	FBgn0031520	CG8837			2L:3315800-3317405
292	1	1	X	99	8071593	8072948	711	615	1.1575	96	0	0	1356	8072270	0.0707965	Inside_gene(5' side)	0	X	1	8072582	8133487	FBgn0243505	sdt	FBgn0040927 CG12657 CG32717-PC CG32717-PD CG32717-PE CG32717-RE CG32717-RD CG32717-RC CG32717-PA CG32717-RA CG32717-PB CG32717-RB FBgn0052717 FBgn0030024 FBgn0030023 FBgn0030022 FBgn0030021 FBgn0030020 FBgn0025216 FBgn0001465 FBgn0003349 FBgn0052716 FBgn0030019 CG12657 Stardust Sdt PALS1 Std CG15341 CG15339 std anon-fast-evolving-2E6 anon-EST:fe2E6 l(1)7Ef CG1617 CG15340 CG12658 CG15342 CG32717 p…	stardust	X:8071593-8072948
292	2	1	X	99	8071593	8072948	711	615	1.1575	96	0	0	1356	8072270	0.0707965	5'_of_gene	1083	X	-1	8064694	8071187	FBgn0030018	slpr	FBgn0026171 dMLK MLK2 Mlk2 dMLK2 Mixed lineage protein kinase 2 CG2272 Slpr Slipper JNKKK MLK	slipper	X:8071593-8072948
255	1	1	X	99	4425378	4426579	572	495	1.15677	77	0	0	1202	4425978	0.0640599	Inside_gene(5' side)	0	X	1	4424264	4427872	FBgn0029708	CG3556			X:4425378-4426579
4880	1	1	2L	99	20931575	20933148	655	567	1.1565	88	0	0	1574	20932361	0.0559085	Inside_gene(5' side)	0	2L	-1	20929452	20933700	FBgn0032908	CG9270	Dme_CG9270		2L:20931575-20933148
1911	1	1	3R	99	26605584	26608014	1141	987	1.15633	154	0	0	2431	26606799	0.0633484	Inside_gene(3' side)	0	3R	1	26591648	26612899	FBgn0004606	zfh1	FBgn0010733 Zfh-1 ZFH-1 zfh-1 Zfh1 zfl-1 l(3)00865 CG1322 zinc finger homeodomain protein-1 ZFH1 Zfh1a Zn homeodomain 1 zinc finger homeodomain 1 zinc-finger homeodomain protein 1 Zinc Finger Homeodomain 1	Zn finger homeodomain 1	3R:26605584-26608014
4274	4	1	2L	99	19121523	19122843	643	557	1.15615	86	0	0	1321	19122183	0.0651022	5'_of_gene	1883	2L	-1	19116480	19120300	FBgn0000422	Ddc	FBgn0022245 Dopa decarboxylase dopa decarboxylase DDC CG10697 unnamed ddc AADC 5-HT fDDC DdcDm transcription unit No. 3 l(2)k02104 l(2)37Ch l(2)37Bl dopadecarboxylase Dopadecarboxylase DOPA decarboxylase	Dopa decarboxylase	2L:19121523-19122843
4274	1	1	2L	99	19121523	19122843	643	557	1.15615	86	0	0	1321	19122183	0.0651022	Inside_gene(3' side)	0	2L	-1	19122040	19123866	FBgn0002031	l(2)37Cc	FBgn0032758 CG10691 Cc l(2)Cc transcription unit No. 4 fs(2)HH32	lethal (2) 37Cc	2L:19121523-19122843
3408	1	1	X	99	2321646	2323290	692	599	1.15554	93	0	0	1645	2322468	0.056535	Inside_gene(5' side)	0	X	-1	2321140	2322996	FBgn0001150	gt	Giant EG:BACH7M4.5 CG7952 GIAN_DROME l(1)giant l(1)3Aa Gt GT	giant	X:2321646-2323290
2192	1	1	3R	99	26288576	26289974	745	645	1.15543	100	0	0	1399	26289275	0.0714796	5'_of_gene	2499	3R	1	26291774	26311521	FBgn0039776	PH4alphaEFB	FBgn0039775 FBgn0046215 FBgn0051022 CG1473 CG12088 BcDNA:SD05564 PH4alphaEFB CG31022	prolyl-4-hydroxylase-alpha EFB	3R:26288576-26289974
184	1	1	2R	99	8944273	8945937	759	658	1.15518	101	0	0	1665	8945105	0.0606607	Inside_gene(3' side)	0	2R	-1	8944081	8967043	FBgn0033791	Drl-2	FBgn0033790 doughnut-like dnl DNT-like CG12463 CG3915 drl-2 derailed-2	Derailed 2	2R:8944273-8945937
730	1	1	3R	99	25745028	25746028	556	482	1.15482	74	0	0	1001	25745528	0.0739261	Inside_gene(5' side)	0	3R	-1	25740242	25746011	FBgn0003861	trp	TRP dTRP DmTRP dTrp 559 Cosens-Manning mutant CG7875 Trp transient photreceptor potential	transient receptor potential	3R:25745028-25746028
855	1	1	3R	99	4347262	4348838	709	615	1.15442	94	0	0	1577	4348050	0.0596068	Inside_gene(5' side)	0	3R	1	4347748	4349242	FBgn0051454	CG31454	FBgn0037593 CG11740		3R:4347262-4348838
3355	1	1	3L	99	2140291	2141504	602	522	1.15436	80	0	0	1214	2140897	0.0658979	Inside_gene(5' side)	0	3L	-1	2117466	2150089	FBgn0052311	zormin	CG32310 FBan0032310 FBan0032307 CG32307 FBgn0035303 FBgn0035304 FBgn0035305 FBgn0035306 FBgn0035307 FBgn0052307 FBgn0052309 FBgn0052310 FBgn0053484 FBgn0062502 CG5699 CT36990 D-Titin CG32311 CG32310 CG32307 CG32309 CG11952 CG11953 CG1282 CG11850 CG33484 BcDNA:GH09541 D-titin titin	zormin	3L:2140291-2141504
5016	2	1	3R	99	27627749	27629451	803	696	1.15403	107	0	0	1703	27628600	0.0628303	Inside_gene(5' side)	0	3R	-1	27625356	27630878	FBgn0250755	CG42233	CG2112 CG11574 FBgn0039878 FBgn0039880 CG11574 CG2112		3R:27627749-27629451
5016	1	1	3R	99	27627749	27629451	803	696	1.15403	107	0	0	1703	27628600	0.0628303	Inside_gene(3' side)	0	3R	1	27626685	27628496	FBgn0039879	Ir100a	IR100a CG11575 ionotropic receptor 100a	Ionotropic receptor 100a	3R:27627749-27629451
5016	1	1	3R	99	27627749	27629451	803	696	1.15403	107	0	0	1703	27628600	0.0628303	3'_of_gene	3067	3R	1	27619811	27625533	FBgn0027620	Acf1	FBgn0021749 ACF/CHRAC ACF ACF1 Acf-1 CHRAC dACF dCHRAC Chromatin Accessibility Complex p170/p185 acf1 CAF ATP-utilizing chromatin assembly and remodeling factor CHRAC-175 CG1966 Acf	ATP-dependent chromatin assembly factor large subunit	3R:27627749-27629451
628	1	1	2L	99	3328201	3329554	629	546	1.15391	83	0	0	1354	3328877	0.0612999	Inside_gene(3' side)	0	2L	1	3327936	3329625	FBgn0053282	CG33282	FBgn0031521 CG15407		2L:3328201-3329554
628	1	1	2L	99	3328201	3329554	629	546	1.15391	83	0	0	1354	3328877	0.0612999	5'_of_gene	2076	2L	1	3330953	3332878	FBgn0031522	CG3285			2L:3328201-3329554
203	2	1	X	99	15868326	15869516	610	529	1.15377	81	0	0	1191	15868921	0.0680101	5'_of_gene	2454	X	-1	15842400	15866467	FBgn0259110	mmd	FBgn0030712 FBgn0030713 FBgn0041109 FBgn0030714 CG9163 CG15604 CG15603 CG42252 CG15603 CG15604 CT26192 Meltrin-like CG9163	mind-meld	X:15868326-15869516
203	1	1	X	99	15868326	15869516	610	529	1.15377	81	0	0	1191	15868921	0.0680101	Inside_gene(5' side)	0	X	1	15868458	15870739	FBgn0030715	Or13a	13a DOR38 13F.1 CG12697	Odorant receptor 13a	X:15868326-15869516
918	1	1	X	99	1646421	1648548	1051	912	1.15353	139	0	0	2128	1647484	0.0653195	Inside_gene(5' side)	0	X	-1	1639909	1648096	FBgn0025391	Scgdelta	FBgn0047354 CG14808 EG:4F1.1 CT34621 DmSCG-gammadelta Scgdelta GH21860 BEST:GH21860 Sgcd Sarcoglycan delta-sarcoglycan	Sarcoglycan delta	X:1646421-1648548
956	1	1	X	99	4162960	4164956	971	842	1.15346	129	0	0	1997	4163958	0.0645969	Inside_gene(3' side)	0	X	1	4162734	4165118	FBgn0029702	CG15572			X:4162960-4164956
33	1	1	X	99	13748749	13749953	589	511	1.15324	78	0	0	1205	13749351	0.0647303	5'_of_gene	9457	X	-1	13724782	13739894	FBgn0052626	CG32626	FBgn0030531 FBgn0040867 FBgn0040868 CG11058 unnamed CG15762 CG11065		X:13748749-13749953
2380	2	1	3R	99	5266476	5267571	618	536	1.1532	82	0	0	1096	5267023	0.0748175	Inside_gene(5' side)	0	3R	1	5266646	5267401	FBgn0037694	CG16777			3R:5266476-5267571
2750	1	1	X	99	16408675	16409921	660	573	1.15317	87	0	0	1247	16409298	0.0697674	Inside_gene(5' side)	0	X	-1	16357638	16421448	FBgn0260993	para	FBgn0003036 FBgn0001727 FBgn0003320 FBgn0002980 sbl smellblind paralyzed DmNa[[v]]1 CG9907 olfD l(1)ESHS48 l(1)14Da sbl-1 smell-blind Out-cold Out cold Ocd DmNa[[V]]	paralytic	X:16408675-16409921
213	1	1	3L	99	11595829	11597705	840	729	1.15303	111	0	0	1877	11596767	0.0591369	Inside_gene(3' side)	0	3L	1	11590302	11598477	FBgn0036179	CG7368			3L:11595829-11597705
3521	2	1	X	99	6417756	6419934	1230	1067	1.15296	163	0	0	2179	6418845	0.074805	Inside_gene(5' side)	0	X	-1	6359244	6418356	FBgn0259242	CG42340	CG3367 CG12543 FBgn0029872 FBgn0029871 CG12543 CG3367		X:6417756-6419934
3521	1	1	X	99	6417756	6419934	1230	1067	1.15296	163	0	0	2179	6418845	0.074805	Inside_gene(5' side)	0	X	1	6418506	6420375	FBgn0029873	CG3918			X:6417756-6419934
4723	3	1	2R	99	18017694	18019239	706	613	1.15288	93	0	0	1546	18018466	0.0601552	5'_of_gene	6028	2R	1	18024494	18060346	FBgn0000008	a	FBgn0034701 FBgn0034702 CG13505 Arc CG6741 broad angular bran	arc	2R:18017694-18019239
4723	1	1	2R	99	18017694	18019239	706	613	1.15288	93	0	0	1546	18018466	0.0601552	Inside_gene(5' side)	0	2R	-1	18017834	18018715	FBgn0085234	CG34205	CG13504		2R:18017694-18019239
2866	1	1	2R	99	6146478	6147904	687	597	1.15257	90	0	0	1427	6147191	0.0630694	Inside_gene(3' side)	0	2R	1	6144194	6148781	FBgn0033501	CG12911			2R:6146478-6147904
2866	4	1	2R	99	6146478	6147904	687	597	1.15257	90	0	0	1427	6147191	0.0630694	3'_of_gene	1629	2R	-1	6148820	6151331	FBgn0050009	CR30009	FBgn0064892 BcDNA:RE30084 MRE31 mRNA-like ncRNA in embryogenesis 31		2R:6146478-6147904
3212	1	1	2R	99	4902912	4904351	656	570	1.15202	86	0	0	1440	4903631	0.0597222	Inside_gene(5' side)	0	2R	-1	4902011	4904184	FBgn0033363	CG13744	c-SP67 SP67		2R:4902912-4904351
3212	3	1	2R	99	4902912	4904351	656	570	1.15202	86	0	0	1440	4903631	0.0597222	5'_of_gene	2618	2R	-1	4894739	4901013	FBgn0033362	CG8172	SP32 c-SP32		2R:4902912-4904351
3212	1	1	2R	99	4902912	4904351	656	570	1.15202	86	0	0	1440	4903631	0.0597222	5'_of_gene	1729	2R	1	4905360	4906539	FBgn0033364	CG13747	dmCG13747		2R:4902912-4904351
4146	1	1	2L	99	6767333	6769704	1060	921	1.15201	139	0	0	2372	6768518	0.0586003	Inside_gene(5' side)	0	2L	-1	6760527	6770949	FBgn0031857	CG11321			2L:6767333-6769704
1365	1	1	2R	99	15210289	15211745	651	566	1.15192	85	0	0	1457	15211017	0.0583391	Inside_gene(5' side)	0	2R	-1	15199898	15212994	FBgn0034434	Rgk1	CT27512 CG9811	Rgk1	2R:15210289-15211745
1365	2	1	2R	99	15210289	15211745	651	566	1.15192	85	0	0	1457	15211017	0.0583391	3'_of_gene	2361	2R	-1	15213378	15218595	FBgn0050127	CG30127			2R:15210289-15211745
3366	2	1	2R	99	10260783	10262599	833	724	1.15187	109	0	0	1817	10261691	0.059989	Inside_gene(5' side)	0	2R	-1	10261341	10261838	FBgn0085214	CG34185			2R:10260783-10262599
1861	1	1	2L	99	18880554	18881698	616	535	1.15162	81	0	0	1145	18881126	0.0707424	Inside_gene(5' side)	0	2L	-1	18859500	18881256	FBgn0003896	tup	FBgn0002017 FBgn0015395 CG10619 islet Islet 1 Islet isl Isl lethal(2)37Aa l(2)E41 l(2)37Aa tailup/islet Tup dIslet	tailup	2L:18880554-18881698
3705	1	1	3R	99	26722779	26724012	576	501	1.1516	75	0	0	1234	26723395	0.060778	Inside_gene(3' side)	0	3R	1	26719683	26726359	FBgn0015032	Cyp4c3	CG1438 4C3 P450 P-450 cytochrome P450	Cytochrome P450-4c3	3R:26722779-26724012
3905	1	1	3L	99	21181712	21183300	775	674	1.15153	101	0	0	1589	21182506	0.063562	Inside_gene(5' side)	0	3L	-1	21177560	21186228	FBgn0259239	CG42337	CG12977 CG12976 FBgn0037053 FBgn0037052 CG12976 CG12977		3L:21181712-21183300
3905	2	1	3L	99	21181712	21183300	775	674	1.15153	101	0	0	1589	21182506	0.063562	3'_of_gene	6128	3L	1	21165953	21176378	FBgn0021760	chb	FBgn0041101 FBgn0041587 FBgn0043506 FBgn0045153 FBgn0045266 FBgn0045320 FBgn0047200 FBgn0052435 CLASP Orbit Mast MAST MAST/Orbit Orbit/MAST orbit mast orbit/MAST orbit/mast mast/orbit Orbit/Mast unnamed Misexpression suppressor of ras 7 MESR7 multiple asters DMAP160 v40 chb(v40) 0686/07 NEST:bs13a06 NEST:bs17d05 NEST:bs28g05 anon-WO0104295 CG32435 BcDNA:LD31673 clasp Mast/Orbit Orbit/Mast/CLASP	chromosome bows	3L:21181712-21183300
745	1	1	3R	99	6597351	6598488	621	540	1.15148	81	0	0	1138	6597919	0.0711775	Inside_gene(3' side)	0	3R	-1	6593939	6603083	FBgn0020439	fau	FBgn0063173 Fau CG6544 BcDNA:HL07933	fau	3R:6597351-6598488
555	1	1	3R	99	26516435	26517662	570	496	1.15135	74	0	0	1228	26517048	0.0602606	Inside_gene(5' side)	0	3R	1	26516366	26518490	FBgn0039795	CG1342			3R:26516435-26517662
2196	3	1	3R	99	18358051	18359268	570	496	1.15135	74	0	0	1218	18358659	0.0607553	5'_of_gene	4276	3R	-1	18345804	18354383	FBgn0038981	CG5346			3R:18358051-18359268
2196	2	1	3R	99	18358051	18359268	570	496	1.15135	74	0	0	1218	18358659	0.0607553	5'_of_gene	1015	3R	-1	18356416	18357644	FBgn0053093	CG33093	FBgn0038982 CG33093-RA CG33093-PA CG5340		3R:18358051-18359268
2196	1	1	3R	99	18358051	18359268	570	496	1.15135	74	0	0	1218	18358659	0.0607553	5'_of_gene	2382	3R	-1	18354642	18356277	FBgn0053099	CG33099	FBgn0038982 CG5340		3R:18358051-18359268
4836	1	1	3R	99	16517983	16519727	749	651	1.151	98	0	0	1745	16518855	0.0561605	Inside_gene(3' side)	0	3R	-1	16514740	16540263	FBgn0024944	Oamb	FBgn0040576 OAMB octopamine receptor Dm-OAMB Dmoa1 DmOAMB oamb Oamb b Oamb a DmOCT1B OAMB-1a octopamine receptor OAMB CG15698 CG3856 OAMB-K3 OAMB-AS	Octopamine receptor in mushroom bodies	3R:16517983-16519727
208	2	1	2R	99	2993987	2995319	594	517	1.15075	77	0	0	1333	2994653	0.0577644	Inside_gene(5' side)	0	2R	1	2994447	2995433	FBgn0033142	CG12835			2R:2993987-2995319
1726	1	1	X	99	2882030	2883129	570	496	1.15073	74	0	0	1100	2882579	0.0672727	Inside_gene(5' side)	0	X	1	2862308	3026836	FBgn0028369	kirre	FBgn0028745 Duf duf dumbfounded Dumbfounded DUF Duf/Kirre DUF/KIRRE kin-of-irreC CT12279 EG:163A10.1 CG3653 Dumbfounded/Kirre Kirre Kin of IrreC kirre Kin-of-irre	kin of irre	X:2882030-2883129
3481	1	1	X	99	253703	254954	618	538	1.15029	80	0	0	1252	254328	0.0638978	Inside_gene(3' side)	0	X	1	250542	255278	FBgn0004034	y	yellow EG:125H10.2 CG3757 T6	yellow	X:253703-254954
3043	1	1	X	99	1886494	1888123	802	698	1.15025	104	0	0	1630	1887308	0.0638037	5'_of_gene	4312	X	1	1891620	1898128	FBgn0260432	CG42527			X:1886494-1888123
4002	1	1	2R	99	3061664	3062725	569	495	1.15016	74	0	0	1062	3062194	0.0696798	5'_of_gene	1197	2R	1	3063391	3065793	FBgn0033149	CG11060			2R:3061664-3062725
4323	2	1	3L	99	14659760	14661034	623	542	1.14995	81	0	0	1275	14660397	0.0635294	5'_of_gene	5571	3L	1	14665968	14740971	FBgn0259175	ome	CG32143 FBgn0002997 FBgn0036444 FBgn0040810 FBgn0042089 FBgn0052145 CG32145 FBgn0052143 CG32145 CG42280 LD21715 CG9370 CG17705 BEST:LD21715 CG32143	omega	3L:14659760-14661034
4323	1	1	3L	99	14659760	14661034	623	542	1.14995	81	0	0	1275	14660397	0.0635294	Inside_gene(3' side)	0	3L	1	14625720	14664716	FBgn0041604	dlp	FBgn0036434 FBgn0036435 FBgn0052146 CG32146 Dally-like Dlp dly Dly D-glypican B D-gpcB CT16138 CG5031 CG17703 Dally-like protein Dallylike	dally-like	3L:14659760-14661034
174	1	1	3L	99	9875336	9876791	631	549	1.14977	82	0	0	1456	9876063	0.0563187	Inside_gene(3' side)	0	3L	1	9872085	9877595	FBgn0085411	CG34382	CG14166 FBgn0036055 FBgn0036054 CG14165 CG14165 CG14166		3L:9875336-9876791
174	1	1	3L	99	9875336	9876791	631	549	1.14977	82	0	0	1456	9876063	0.0563187	5'_of_gene	5850	3L	1	9881913	9886419	FBgn0025866	CalpB	Calpain B CALPB CG8107 calpain B calpB	Calpain-B	3L:9875336-9876791
174	2	1	3L	99	9875336	9876791	631	549	1.14977	82	0	0	1456	9876063	0.0563187	3'_of_gene	1442	3L	-1	9877505	9881781	FBgn0011836	Taf2	dTAF[[II]]150 TAF150 TAF TFIID TAF[[II]] Taf150 TAF[II]150 TAF[[II]]150 TAF2 dTAFII150 dTAF150 TAFII150 CG6711 dTAF II 150 TafII150 Taf[[II]]150 TBP-associated factor 150kD TBP-associated factor	TBP-associated factor 2	3L:9875336-9876791
1034	1	1	X	99	10821235	10823629	1132	985	1.1496	147	0	0	2395	10822432	0.0613779	Inside_gene(5' side)	0	X	1	10821432	10823745	FBgn0030251	CG2145			X:10821235-10823629
59	1	1	2R	99	6921288	6922658	692	603	1.14936	89	0	0	1371	6921973	0.0649161	Inside_gene(3' side)	0	2R	-1	6870281	6987508	FBgn0040765	luna	FBgn0033575 FBgn0053473 CG17326 DKLF CG9087 CG33473 Klf KLF	luna	2R:6921288-6922658
4846	1	1	3R	99	23001853	23003116	606	528	1.14904	78	0	0	1264	23002484	0.0617089	Inside_gene(3' side)	0	3R	-1	22997818	23019716	FBgn0004197	Ser	FBgn0003111 FBgn0003355 Beaded serrate dmSerrate ser CT18858 Bd Rpw serratoid Ripped wing std mel(3)8 CG6127 SER	Serrate	3R:23001853-23003116
1488	1	1	3L	99	16249169	16250715	772	673	1.14858	99	0	0	1547	16249942	0.0639948	Inside_gene(5' side)	0	3L	-1	16248940	16250291	FBgn0036584	CG13054			3L:16249169-16250715
2083	1	1	3R	99	5690671	5692321	807	703	1.14855	104	0	0	1651	5691496	0.0629921	Inside_gene(5' side)	0	3R	-1	5653580	5693842	FBgn0037766	Teh1	CG12806 TEH1	tipE homolog 1	3R:5690671-5692321
2093	1	1	X	99	21159732	21161040	608	530	1.14813	78	0	0	1309	21160386	0.0595875	Inside_gene(3' side)	0	X	1	21156384	21163160	FBgn0031169	CG1494			X:21159732-21161040
2941	1	1	3R	99	13233501	13235013	709	618	1.14806	91	0	0	1513	13234257	0.0601454	Inside_gene(5' side)	0	3R	1	13233604	13235001	FBgn0038505	CG17283			3R:13233501-13235013
2941	3	1	3R	99	13233501	13235013	709	618	1.14806	91	0	0	1513	13234257	0.0601454	5'_of_gene	1084	3R	1	13235341	13236453	FBgn0038506	CG5860	FBgn0038506		3R:13233501-13235013
2941	9	1	3R	99	13233501	13235013	709	618	1.14806	91	0	0	1513	13234257	0.0601454	5'_of_gene	2024	3R	-1	13230198	13232233	FBgn0054053	CG34053	FBgn0082653 unnamed BP1087 HDC14119		3R:13233501-13235013
1932	1	1	3R	99	26932365	26933572	570	497	1.14741	73	0	0	1208	26932968	0.0604305	Inside_gene(3' side)	0	3R	-1	26932088	26934910	FBgn0039818	CG11318	FBgn0046607 FBgn0046608 anon-WO0170980.122 anon-WO0170980.121		3R:26932365-26933572
2765	1	1	3L	99	6905328	6906764	763	666	1.14722	97	0	0	1437	6906046	0.0675017	Inside_gene(3' side)	0	3L	-1	6905093	6907958	FBgn0041194	Prat2	FBgn0035717 CG10078 Amidophosphoribosyltransferase	Phosphoribosylamidotransferase 2	3L:6905328-6906764
4329	1	1	3R	99	5641769	5642776	644	562	1.14709	82	0	0	1008	5642272	0.0813492	Inside_gene(5' side)	0	3R	-1	5641649	5642709	FBgn0037763	CG16904			3R:5641769-5642776
929	1	1	X	99	15286326	15288710	1090	951	1.14681	139	0	0	2385	15287518	0.0582809	Inside_gene(3' side)	0	X	-1	15283639	15298498	FBgn0029090	cngl	FBgn0030635 CG9176	CNG channel-like	X:15286326-15288710
1788	1	1	3R	99	8473097	8474319	557	486	1.14676	71	0	0	1223	8473708	0.058054	Inside_gene(5' side)	0	3R	1	8473782	8478635	FBgn0038071	CG6234			3R:8473097-8474319
3846	1	1	2L	99	9769036	9770665	823	718	1.14667	105	0	0	1630	9769850	0.0644172	Inside_gene(3' side)	0	2L	1	9769067	9770415	FBgn0032144	CG17633			2L:9769036-9770665
4592	1	1	3R	99	23626074	23627203	555	485	1.14666	70	0	0	1130	23626638	0.0619469	Inside_gene(3' side)	0	3R	-1	23595332	23659841	FBgn0085382	CG34353	CG5566 CG12875 CG12874 CG12873 CG5572 CG12427 FBgn0039546 FBgn0040615 FBgn0039549 FBgn0039547 FBgn0039545 FBgn0039550 FBgn0039548 CG12274 CG12274 CG12427 CG12873 CG12874 CG12875 CG5566 CG5572		3R:23626074-23627203
322	1	1	2L	99	5817015	5818233	580	506	1.14628	74	0	0	1219	5817624	0.0607055	5'_of_gene	7218	2L	1	5824842	5856757	FBgn0085410	CG34381	CG31645 FBgn0046569 FBgn0031744 FBgn0031743 FBgn0046570 FBgn0031742 FBgn0051645 CG14004 CG14004 CG14003 CG14002 anon-WO0170980.173 anon-WO0170980.172 CG31645		2L:5817015-5818233
322	1	1	2L	99	5817015	5818233	580	506	1.14628	74	0	0	1219	5817624	0.0607055	Inside_gene(3' side)	0	2L	-1	5817892	5818393	FBgn0051644	CG31644	FBgn0047339 BcDNA:AT20031		2L:5817015-5818233
2573	1	1	X	99	15369865	15371643	858	749	1.14619	109	0	0	1779	15370754	0.0612704	5'_of_gene	1221	X	1	15371975	15375050	FBgn0030647	CG6324			X:15369865-15371643
2573	9	1	X	99	15369865	15371643	858	749	1.14619	109	0	0	1779	15370754	0.0612704	5'_of_gene	1344	X	-1	15366927	15369410	FBgn0030646	CG9203			X:15369865-15371643
4108	1	1	X	99	4662544	4664083	653	570	1.14608	83	0	0	1540	4663313	0.0538961	Inside_gene(3' side)	0	X	-1	4663202	4664107	FBgn0029724	CG15472			X:4662544-4664083
3592	1	1	X	99	6111542	6113302	904	789	1.14608	115	0	0	1761	6112422	0.0653038	Inside_gene(5' side)	0	X	-1	6111513	6113327	FBgn0029848	Btd	CT12113 BTD CG3599 biotinidase	Biotinidase	X:6111542-6113302
3592	1	1	X	99	6111542	6113302	904	789	1.14608	115	0	0	1761	6112422	0.0653038	5'_of_gene	1535	X	1	6113957	6116753	FBgn0029849	CG3774			X:6111542-6113302
2311	1	1	3L	99	5912683	5913699	560	489	1.14541	71	0	0	1017	5913191	0.0698132	Inside_gene(5' side)	0	3L	-1	5911005	5914398	FBgn0035649	CG10483			3L:5912683-5913699
2311	1	1	3L	99	5912683	5913699	560	489	1.14541	71	0	0	1017	5913191	0.0698132	5'_of_gene	3964	3L	1	5917155	5923220	FBgn0053523	CG33523	CG10977 CG32410 FBgn0035650 FBgn0035651 FBgn0052410 FBgn0064970 FBtr0077033 FBpp0076741 FBtr0077034 FBpp0076742 FBtr0077035 FBpp0076743 FBtr0077036 FBpp0076744 MSP protein CG10977 BcDNA:GH09028 CG10727 CG32410		3L:5912683-5913699
2311	3	1	3L	99	5912683	5913699	560	489	1.14541	71	0	0	1017	5913191	0.0698132	5'_of_gene	1964	3L	1	5915155	5916667	FBgn0052407	CG32407	FBgn0035650 FBgn0061442 CG10727 BcDNA:AT29938		3L:5912683-5913699
71	1	1	X	99	19606653	19607985	779	681	1.14537	98	0	0	1333	19607319	0.0735184	Inside_gene(5' side)	0	X	-1	19600431	19607074	FBgn0040089	meso18E	FBgn0019899 FBgn0031063 FBgn0040223 Meso18E ld26007 Dmeso18E Mmeso18E eso18E anon-18DEd CG14233	meso18E	X:19606653-19607985
4132	1	1	2R	99	1812218	1814954	1253	1095	1.14512	158	0	0	2737	1813586	0.0577274	Inside_gene(5' side)	0	2R	1	1812362	1818868	FBgn0033046	CG14470			2R:1812218-1814954
149	5	1	3R	99	3078416	3080073	826	722	1.14509	104	0	0	1658	3079244	0.0627262	5'_of_gene	1565	3R	-1	3076531	3077679	FBgn0011282	Pbprp4	Obp84a PBPRP-4 84a PBP4 PBPRP4 pbprp-4 CG1176	Pheromone-binding protein-related protein 4	3R:3078416-3080073
3139	1	1	X	99	7994835	7995655	573	501	1.14492	72	0	0	821	7995245	0.0876979	Inside_gene(5' side)	0	X	-1	7990610	7996087	FBgn0029997	CG2258			X:7994835-7995655
581	4	1	3R	99	23483614	23485251	744	650	1.14481	94	0	0	1638	23484432	0.0573871	5'_of_gene	1900	3R	-1	23466512	23482532	FBgn0051057	tau	FBgn0039533 FBgn0039535 FBgn0063056 CG12881 CG5606 CG31057 BcDNA:RE16764 dtau	tau	3R:23483614-23485251
581	1	1	3R	99	23483614	23485251	744	650	1.14481	94	0	0	1638	23484432	0.0573871	Inside_gene(3' side)	0	3R	-1	23483285	23485921	FBgn0002772	Mlc1	myosin light chain FBgn0002772 mlc mlc1 DmMLC1 ELC CG5596 MlcI Mlci mlcl Mlc-1 mlc-alk LC1 Myosin Light Chain-1 MLC1 MLC-ALK	Myosin alkali light chain 1	3R:23483614-23485251
833	1	1	2R	99	20756158	20757406	638	558	1.14458	80	0	0	1249	20756782	0.0640512	5'_of_gene	808	2R	1	20757590	20767817	FBgn0050420	Atf-2	FBgn0035072 FBgn0035074 CG30420-RA CG30420-PA CG30420-RB CG30420-PB FBtr0072381 FBpp0072288 FBtr0072382 FBpp0072289 CG30420 CG12850 CG3749 dATF-2 ATF-2	Activating transcription factor-2	2R:20756158-20757406
833	2	1	2R	99	20756158	20757406	638	558	1.14458	80	0	0	1249	20756782	0.0640512	3'_of_gene	2147	2R	-1	20758929	20762420	FBgn0035073	CG16896			2R:20756158-20757406
1361	2	1	X	99	15274942	15276620	746	652	1.14436	94	0	0	1679	15275781	0.0559857	5'_of_gene	3294	X	-1	15246390	15272487	FBgn0000028	acj6	FBgn0004418 FBgn0030633 Abnormal chemosensory jumb Acj6 ACJ6 CG9151 Twin of I-POU I-POU tI-POU Ipou	abnormal chemosensory jump 6	X:15274942-15276620
1361	1	1	X	99	15274942	15276620	746	652	1.14436	94	0	0	1679	15275781	0.0559857	Inside_gene(3' side)	0	X	-1	15274655	15279439	FBgn0030634	CG9164			X:15274942-15276620
1848	1	1	X	99	13470635	13471995	646	565	1.1441	81	0	0	1361	13471315	0.0595151	Inside_gene(3' side)	0	X	1	13457857	13484624	FBgn0086674	Tango13	FBgn0040865 FBgn0052632 FBgn0052629 FBgn0030497 FBgn0030498 CG15758 CG32629 CG32629 CG15758 CG32632 TANGO13 Transport and Golgi organization 13 CG1573 CG15759 CG32629/CG32632	Transport and Golgi organization 13	X:13470635-13471995
294	1	1	2R	99	2136804	2138254	675	591	1.14397	84	0	0	1451	2137529	0.0578911	Inside_gene(3' side)	0	2R	1	2129529	2142771	FBgn0033075	Pld	CG12110-RB CG12110-PB CG12110-RC CG12110-PC CG12110-RA CG12110-PA CG12110-RE CG12110-PE CG12110-RD CG12110-PD dPLD CG12110 dPld phospholipase D PLD	Phospholipase D	2R:2136804-2138254
2951	1	1	3L	99	19694318	19695720	795	696	1.14382	99	0	0	1403	19695019	0.0705631	Inside_gene(3' side)	0	3L	-1	19694077	19701109	FBgn0260653	serp	FBgn0052209 FBgn0036902 FBgn0036903 FBgn0084276 Serp l(3)76BDk CG8748 CG8747 CG32209 Serpentine DmCDA1	serpentine	3L:19694318-19695720
1928	1	1	X	99	12723609	12725743	1088	952	1.14367	136	0	0	2135	12724676	0.0637002	Inside_gene(5' side)	0	X	-1	12685497	12725669	FBgn0259171	Pde9	CG3754 CG32648 FBgn0052648 FBgn0030424 FBgn0030426 FBgn0030427 FBgn0030428 CG42276 PDE9 CG32648 CG3765 CG3761 CG1627 CG3754	Phosphodiesterase 9	X:12723609-12725743
159	1	1	2R	99	17944028	17945225	553	484	1.14363	69	0	0	1198	17944626	0.057596	5'_of_gene	3832	2R	1	17948458	17957262	FBgn0259142	CG42257	FBgn0050327 FBgn0034686 FBgn0034685 CG6393 CG30327 65K cg11478 CG11478 CG30327 CG6393		2R:17944028-17945225
159	1	1	2R	99	17944028	17945225	553	484	1.14363	69	0	0	1198	17944626	0.057596	Inside_gene(5' side)	0	2R	-1	17943972	17945186	FBgn0034683	CG13500			2R:17944028-17945225
526	1	1	3L	99	22640141	22641748	817	715	1.14359	102	0	0	1608	22640944	0.0634328	Inside_gene(5' side)	0	3L	1	22641027	22641619	FBgn0053769	CG33769	FBgn0037173 CG14458		3L:22640141-22641748
526	2	1	3L	99	22640141	22641748	817	715	1.14359	102	0	0	1608	22640944	0.0634328	Inside_gene(3' side)	0	3L	1	22640287	22640848	FBgn0053768	CG33768	FBgn0037173 CG14458		3L:22640141-22641748
526	3	1	3L	99	22640141	22641748	817	715	1.14359	102	0	0	1608	22640944	0.0634328	5'_of_gene	828	3L	1	22641772	22642387	FBgn0053770	CG33770	FBgn0037173 CG14458		3L:22640141-22641748
3915	1	1	3L	99	1287984	1289349	564	494	1.1433	70	0	0	1366	1288666	0.0512445	Inside_gene(3' side)	0	3L	1	1275972	1294285	FBgn0052333	CG32333	FBgn0035200 FBgn0035201 CG9146 CG9137		3L:1287984-1289349
1984	1	1	3R	99	22706272	22707767	738	646	1.14306	92	0	0	1496	22707019	0.0614973	Inside_gene(5' side)	0	3R	1	22707456	22736719	FBgn0004359	T48	'48' transcript 48 t48 anon-97D transcript-48 Ubx-t48 CG5507	Transcript 48	3R:22706272-22707767
1984	2	1	3R	99	22706272	22707767	738	646	1.14306	92	0	0	1496	22707019	0.0614973	Inside_gene(5' side)	0	3R	-1	22702493	22706893	FBgn0003267	ro	Ro Rough CG6348 DROROUGH	rough	3R:22706272-22707767
3677	1	1	2R	99	14604924	14606791	857	750	1.14297	107	0	0	1868	14605857	0.0572805	Inside_gene(5' side)	0	2R	1	14605634	14642026	FBgn0053147	Hs3st-A	FBgn0034384 FBgn0034385 FBgn0034386 FBgn0050123 FBgn0050124 CG15076 CG15075 CG30123 CG15074 CG30124 CG33147	Heparan sulfate 3-O sulfotransferase-A	2R:14604924-14606791
2901	1	1	2L	99	11622830	11624426	689	603	1.14275	86	0	0	1597	11623628	0.053851	Inside_gene(5' side)	0	2L	1	11621819	11626136	FBgn0015400	kek2	Kekkon-2 kekkon CT15962 NB7 Kek2 CG4977	kekkon-2	2L:11622830-11624426
2319	4	1	3R	99	25070749	25071771	591	518	1.14272	73	0	0	1023	25071260	0.0713587	5'_of_gene	1040	3R	-1	25066301	25070220	FBgn0051445	CG31445	FBgn0039657 CG11955		3R:25070749-25071771
3656	1	1	2R	99	5969946	5971577	896	785	1.14263	111	0	0	1632	5970761	0.0680147	5'_of_gene	4315	2R	1	5975076	5983921	FBgn0033484	CG2269	FBgn0062218 anon-WO0118547.141		2R:5969946-5971577
3656	1	1	2R	99	5969946	5971577	896	785	1.14263	111	0	0	1632	5970761	0.0680147	Inside_gene(3' side)	0	2R	1	5965870	5971715	FBgn0033483	egr	FBgn0062838 FBgn0064801 CG12919 Eiger Ect1 regg1 Drosophila aspartate rich TNF homolog darth tumor necrosis factor family member DT1 dt1 BcDNA:RH51659 Egr	eiger	2R:5969946-5971577
3656	2	1	2R	99	5969946	5971577	896	785	1.14263	111	0	0	1632	5970761	0.0680147	5'_of_gene	7614	2R	-1	5958476	5963147	FBgn0033482	CG1371			2R:5969946-5971577
54	1	1	X	99	8824880	8826018	565	495	1.14261	70	0	0	1139	8825449	0.0614574	Inside_gene(5' side)	0	X	1	8806401	8919837	FBgn0085373	rdgA	FBgn0030069 FBgn0003217 CG10966 CG12660 CG34344 DAG kinase DGK receptor degeneration A CG10966 dDGK2 DGK2 receptor-degeneration-I x35 CG12660	retinal degeneration A	X:8824880-8826018
1498	1	1	2L	99	915483	917660	994	870	1.14259	124	0	0	2178	916571	0.056933	5'_of_gene	6224	2L	1	922795	958100	FBgn0028481	CG4341	BcDNA:GH12144		2L:915483-917660
1498	1	1	2L	99	915483	917660	994	870	1.14259	124	0	0	2178	916571	0.056933	Inside_gene(3' side)	0	2L	1	914090	917805	FBgn0046113	GluRIIC	FBgn0031293 glutamate receptor DGluR-IIC DGluRIIC CG4226 DGluRIII Glutamate receptor III CT13021 GluRIII glutamate receptor III GluRII-C GluR	Glutamate receptor IIC	2L:915483-917660
517	1	1	3R	99	14208922	14210978	933	817	1.14252	116	0	0	2057	14209950	0.0563928	Inside_gene(5' side)	0	3R	-1	14206851	14210723	FBgn0038611	CG14309			3R:14208922-14210978
517	1	1	3R	99	14208922	14210978	933	817	1.14252	116	0	0	2057	14209950	0.0563928	5'_of_gene	1600	3R	1	14211550	14212611	FBgn0038612	cona	CG7676	corona	3R:14208922-14210978
478	1	1	3R	99	3837657	3838805	690	604	1.14247	86	0	0	1149	3838231	0.0748477	Inside_gene(5' side)	0	3R	-1	3836631	3838920	FBgn0037539	CG10435			3R:3837657-3838805
3876	1	1	3R	99	24501117	24502697	723	633	1.14241	90	0	0	1581	24501907	0.056926	Inside_gene(5' side)	0	3R	1	24501077	24521661	FBgn0039594	CG9990			3R:24501117-24502697
3290	1	1	3L	99	13430927	13432165	648	568	1.14224	80	0	0	1239	13431546	0.0645682	Inside_gene(5' side)	0	3L	1	13431056	13432109	FBgn0036362	CG10725			3L:13430927-13432165
3290	7	1	3L	99	13430927	13432165	648	568	1.14224	80	0	0	1239	13431546	0.0645682	5'_of_gene	3217	3L	-1	13422531	13428329	FBgn0036360	CG10713	CT28585		3L:13430927-13432165
3290	2	1	3L	99	13430927	13432165	648	568	1.14224	80	0	0	1239	13431546	0.0645682	5'_of_gene	4161	3L	1	13435707	13442345	FBgn0036365	CG10732	FBgn0045155 NEST:bs28e06		3L:13430927-13432165
3290	4	1	3L	99	13430927	13432165	648	568	1.14224	80	0	0	1239	13431546	0.0645682	5'_of_gene	1313	3L	-1	13428780	13430233	FBgn0036361	CG10154			3L:13430927-13432165
4352	1	1	3L	99	12465770	12467394	829	726	1.14208	103	0	0	1625	12466582	0.0633846	Inside_gene(3' side)	0	3L	1	12464861	12467379	FBgn0036286	CG10616			3L:12465770-12467394
4352	4	1	3L	99	12465770	12467394	829	726	1.14208	103	0	0	1625	12466582	0.0633846	5'_of_gene	5461	3L	-1	12456132	12461121	FBgn0000625	eyg	FBgn0011647 eye gone lune lun Bk27 BK27 CG10488 Eyg Eyegone Eygone EYG	eyegone	3L:12465770-12467394
4352	3	1	3L	99	12465770	12467394	829	726	1.14208	103	0	0	1625	12466582	0.0633846	3'_of_gene	1525	3L	-1	12468107	12474814	FBgn0036287	CG10663	SP30 CT29868		3L:12465770-12467394
1938	1	1	3R	99	11142788	11143961	602	528	1.14146	74	0	0	1174	11143374	0.0630324	Inside_gene(3' side)	0	3R	1	11142195	11144012	FBgn0038315	CG14866			3R:11142788-11143961
1938	1	1	3R	99	11142788	11143961	602	528	1.14146	74	0	0	1174	11143374	0.0630324	3'_of_gene	2454	3R	1	11135915	11140920	FBgn0004117	Tm2	FBgn0002442 FBgn0003722 FBgn0003724 FBgn0026830 Tm Tropomyosin tropomyosin I Tropomyosin I tropomyosin l(3)nc99Eb CG4843 DROTROPI1 TmI Tm1 Ifm(3)3 Tn-H Ifm-TmI Tropomyosin-2 dro Tm mTmI lethal(3)nc99Eb Ifm(3)5 Tm127 tropomyosin 127 tropomyosin2	Tropomyosin 2	3R:11142788-11143961
706	1	1	2L	99	19337459	19338750	626	549	1.14128	77	0	0	1292	19338104	0.0595975	Inside_gene(3' side)	0	2L	-1	19338676	19363224	FBgn0024245	dnt	Doughnut doughnut CG17559 Doughnut on 2	doughnut on 2	2L:19337459-19338750
218	1	1	2R	99	5046341	5047672	641	562	1.14117	79	0	0	1332	5047006	0.0593093	Inside_gene(3' side)	0	2R	-1	5045412	5048940	FBgn0033387	CG8008			2R:5046341-5047672
1837	1	1	2R	99	11325698	11327607	837	734	1.14113	103	0	0	1910	11326652	0.0539267	Inside_gene(3' side)	0	2R	1	11297677	11351352	FBgn0085394	CG34365	CG18625 FBgn0034018 FBgn0034019 FBgn0034017 CG12959 CG12958 CG12958 CG12959 CG18625		2R:11325698-11327607
2835	1	1	2L	99	19768512	19769606	556	488	1.14104	68	0	0	1095	19769059	0.0621005	Inside_gene(5' side)	0	2L	-1	19765776	19769067	FBgn0000529	bsh	FBgn0010392 CG10604-RA CG10604-PA CG10604-RB CG10604-PB Bsh lambdaE86 E86 Hox11-310 CG10604 BSH brain specific homeobox	brain-specific homeobox	2L:19768512-19769606
1352	3	1	X	99	17757404	17758707	613	538	1.14098	75	0	0	1304	17758055	0.0575153	5'_of_gene	3215	X	-1	17752402	17754840	FBgn0030877	Arp8	CG7846 dArp8	Actin-related protein 8	X:17757404-17758707
4996	3	1	X	99	6909751	6911009	568	498	1.14078	70	0	0	1259	6910380	0.0555997	3'_of_gene	6038	X	-1	6916418	6960085	FBgn0029930	CG12541			X:6909751-6911009
3029	1	1	3R	99	21842367	21843334	557	489	1.14077	68	0	0	968	21842850	0.0702479	Inside_gene(5' side)	0	3R	-1	21842231	21843192	FBgn0002592	m2	CG6104 HLHm2 E(spl)m2 E(Spl)m2	E(spl) region transcript m2	3R:21842367-21843334
4737	1	1	2L	99	12709030	12710999	968	849	1.14058	119	0	0	1970	12710014	0.0604061	Inside_gene(3' side)	0	2L	-1	12708792	12712468	FBgn0032454	CG5787			2L:12709030-12710999
1625	3	1	2L	99	21180990	21182337	613	538	1.14057	75	0	0	1348	21181663	0.055638	5'_of_gene	1966	2L	-1	21174383	21179697	FBgn0000239	bur	FBgn0010666 FBgn0032928 FBgn0062173 FBgn0062180 GMPS CG9242 l(2)10523 P174 Enhancer of GMR-sina 2-2 ES2-2 gua2 anon-WO0118547.204 anon-WO0118547.193	burgundy	2L:21180990-21182337
1625	1	1	2L	99	21180990	21182337	613	538	1.14057	75	0	0	1348	21181663	0.055638	Inside_gene(3' side)	0	2L	1	21179941	21182812	FBgn0032929	Mcm10	FBgn0044408 CG9241 DmMCM10 Scim19 mcm10	Sensitized chromosome inheritance modifier 19	2L:21180990-21182337
3311	1	1	3L	99	12587305	12588779	638	560	1.14055	78	0	0	1475	12588042	0.0528814	Inside_gene(3' side)	0	3L	1	12573774	12589118	FBgn0015904	ara	FBgn0014195 Iro-C iroquois Iroquois Iroquis complex iroquois-complex IRO-C iro Iro iro-C iroquois gene complex CG10571 Araucan Ara	araucan	3L:12587305-12588779
3657	1	1	3L	99	12988418	12990379	910	799	1.1402	111	0	0	1962	12989398	0.0565749	Inside_gene(3' side)	0	3L	1	12988235	12990392	FBgn0036329	CG11262			3L:12988418-12990379
436	1	1	2R	99	11112919	11114267	614	539	1.14017	75	0	0	1349	11113593	0.0555967	Inside_gene(3' side)	0	2R	-1	11111061	11129084	FBgn0259878	Fs	FBgn0034004 FBgn0040746 FBgn0053466 FBgn0066117 CG12955 dFollistatin dFS follistatin CG12956 CG33466 Fs dfs dFol1 Follistatin 1 Fol1 fs	Follistatin	2R:11112919-11114267
436	1	1	2R	99	11112919	11114267	614	539	1.14017	75	0	0	1349	11113593	0.0555967	3'_of_gene	2264	2R	1	11105886	11111329	FBgn0034002	CG8079			2R:11112919-11114267
3420	1	1	4	99	405095	406472	656	576	1.14017	80	0	0	1378	405783	0.0580552	Inside_gene(5' side)	0	4	-1	396260	414016	FBgn0039905	CG2052	FBgn0039906 CG10204 DmLin29		4:405095-406472
4418	1	1	3R	99	21857797	21859770	961	843	1.14	118	0	0	1974	21858783	0.0597771	Inside_gene(5' side)	0	3R	1	21858633	21859769	FBgn0002632	m6	CG8354 HLHm6 E(spl)m6 M6 Enhancer of Split Region Transcript m6 Enhancer of split region transcript m6	E(spl) region transcript m6	3R:21857797-21859770
4311	1	1	X	99	19644819	19646067	670	588	1.13997	82	0	0	1249	19645443	0.0656525	Inside_gene(5' side)	0	X	1	19644833	19653323	FBgn0031069	CG12703	i17		X:19644819-19646067
4441	2	1	2R	99	5980771	5982663	881	773	1.13973	108	0	0	1893	5981717	0.0570523	5'_of_gene	5467	2R	1	5987184	5997192	FBgn0004907	14-3-3zeta	FBgn0010635 FBgn0019723 FBgn0023038 FBgn0046306 FBgn0064146 leo 14-3-3 leonardo Leonardo-13-3-3 PAR5 d14-3-3zeta par-5 Par-5 CG17870 leonardo 14-3-3 Complementation group K 4-3-3 zeta D14-3-3zeta 14-3-3zeta unnamed 549 2G1 5.11 K D14 3 3 protein BEST:GH05075 l(2)07103 D14-3-3 l(2)46Ee l(2)46CFe Leonardo Leo PAR-5 14-3-3 zeta	14-3-3zeta	2R:5980771-5982663
4441	1	1	2R	99	5980771	5982663	881	773	1.13973	108	0	0	1893	5981717	0.0570523	5'_of_gene	2268	2R	1	5983985	5986061	FBgn0001291	Jra	FBgn0002124 FBgn0015487 FBgn0017591 FBgn0023037 jun Djun AP-1 Jun Jun oncogene JRA DJun DJUN D-jun c-Jun D-Jun d-Jun Complementation group V jra d-jun AP1 cJun CG2275 dJRA dJun l(2R)IA109 dJUN lethal(2)1A109 l(2)IA109 dm-Jun dAP-1 d-JRA dJra V lethal(2)IA109 l(2)46Ef activator protein 1 D-jun/Jra djun JUN	Jun-related antigen	2R:5980771-5982663
3326	1	1	3L	99	13021714	13023266	757	665	1.1397	92	0	0	1553	13022490	0.0592402	Inside_gene(5' side)	0	3L	1	13022064	13029537	FBgn0083978	CG17672	FBan0011271 FBgn0011809 CG11271 FBgn0014027 CG34142 FBgn0036339 FBgn0064825 CG11271 BcDNA:RH29995		3L:13021714-13023266
230	3	1	3R	99	141542	142675	570	501	1.1396	69	0	0	1134	142108	0.0608466	5'_of_gene	3304	3R	1	145412	152096	FBgn0037234	CG9795	FBan0009795		3R:141542-142675
230	1	1	3R	99	141542	142675	570	501	1.1396	69	0	0	1134	142108	0.0608466	Inside_gene(3' side)	0	3R	-1	141310	144791	FBgn0261086	Syt14	FBgn0084789 FBgn0037233 FBan0009778 Syt 14 dsyt14 syt14 CG9778	Synaptotagmin 14	3R:141542-142675
339	1	1	2L	99	11235760	11237197	647	569	1.13896	78	0	0	1438	11236478	0.054242	Inside_gene(3' side)	0	2L	1	11210681	11261080	FBgn0259750	ab	FBgn0259599 FBgn0000011 FBgn0013436 FBgn0022233 Abrupt B2149 clueless CG4807 clu parted ptd l(2)k02807	abrupt	2L:11235760-11237197
1320	1	1	3R	99	13479191	13480259	558	490	1.13885	68	0	0	1069	13479725	0.0636109	Inside_gene(5' side)	0	3R	1	13473666	13494939	FBgn0038532	CG14322			3R:13479191-13480259
4084	2	1	3R	99	4041020	4042323	617	542	1.13868	75	0	0	1304	4041671	0.0575153	5'_of_gene	2029	3R	1	4043700	4045456	FBgn0037552	CG7800	CT23295		3R:4041020-4042323
660	1	1	X	99	16105609	16106822	602	529	1.13864	73	0	0	1214	16106215	0.0601318	Inside_gene(3' side)	0	X	-1	16104631	16110767	FBgn0000459	disco	CG9908-RA CG9908-PA FBtr0074250 FBpp0074028 disc CG9908 Disco	disconnected	X:16105609-16106822
1172	1	1	3R	99	23412443	23413591	554	487	1.13859	67	0	0	1149	23413017	0.0583116	Inside_gene(3' side)	0	3R	-1	23412095	23419260	FBgn0039527	CG5639	N-like CT17816		3R:23412443-23413591
1716	1	1	2R	99	6595691	6597114	702	617	1.13836	85	0	0	1424	6596402	0.059691	Inside_gene(5' side)	0	2R	1	6593411	6608643	FBgn0024836	stan	FBgn0026246 flamingo Flamingo fmi Fmi Stan Flam CT20776 fmi/stan CG11895 serpentine cadherin Starry Night Starry night	starry night	2R:6595691-6597114
4218	1	1	X	99	2215802	2217199	671	590	1.13836	81	0	0	1398	2216500	0.0579399	Inside_gene(5' side)	0	X	-1	2215887	2216297	FBgn0054052	CG34052	FBgn0082837 unnamed BP1069		X:2215802-2217199
1009	1	1	2R	99	12579825	12581098	611	537	1.13823	74	0	0	1274	12580461	0.0580848	Inside_gene(3' side)	0	2R	1	12579203	12581260	FBgn0013763	Chit	CG5210 chitinase-like chit DS47 ds47 chitinase-related Cht13 DmDS47	Chitinase-like	2R:12579825-12581098
568	1	1	3R	99	10430429	10431852	667	587	1.13805	80	0	0	1424	10431140	0.0561798	5'_of_gene	4231	3R	1	10435371	10444709	FBgn0038246	CG14853			3R:10430429-10431852
2395	1	1	2L	99	13914961	13916058	569	501	1.13793	68	0	0	1098	13915509	0.0619308	Inside_gene(5' side)	0	2L	1	13914725	13955757	FBgn0032536	Ance-3	CG31766-RB CG31766-RA CG31766-PA CG31766-PB CG31766 CG17988-RA CG17988-PA FBgn0028937 FBgn0051766 FBgn0051843 CG17988 CT40163 BG:DS00180.5 DS00180.5 CG31766 CG31843	Ance-3	2L:13914961-13916058
3908	1	1	2R	99	10306574	10307587	560	493	1.1379	67	0	0	1014	10307080	0.066075	5'_of_gene	766	2R	1	10307846	10312099	FBgn0033936	CG17386	CT33484		2R:10306574-10307587
4432	2	1	2R	99	8030751	8032088	645	567	1.13785	78	0	0	1338	8031419	0.058296	Inside_gene(5' side)	0	2R	-1	8030696	8032038	FBgn0033685	CG13178			2R:8030751-8032088
2405	1	1	3R	99	9974939	9976569	723	636	1.13782	87	0	0	1631	9975754	0.0533415	Inside_gene(3' side)	0	3R	-1	9974230	9977721	FBgn0038208	CG14355			3R:9974939-9976569
1753	1	1	3R	99	736728	739179	1162	1022	1.13741	140	0	0	2452	737953	0.0570962	Inside_gene(5' side)	0	3R	1	736278	771298	FBgn0051536	Cdep	FBgn0037286 FBgn0037287 FBgn0062431 FBgn0063301 CG2008 i23 CG1283 CDEP CG31536 BcDNA:RH50880 BcDNA:AT26639	Cdep	3R:736728-739179
1753	1	1	3R	99	736728	739179	1162	1022	1.13741	140	0	0	2452	737953	0.0570962	3'_of_gene	2150	3R	1	732348	735803	FBgn0004913	Gnf1	FBgn0010351 FBgn0020380 FBgn0025510 germline transcription factor dRF-Cp140 RFC RF-C 140 ONF-CAACAA GTF-1 Replication-factor-C 140kD subunit gtf1 RfC140 Gtf1 Gnf-1 CG1119 gnf1 RfC DmRFC1 RFC1	Germ line transcription factor 1	3R:736728-739179
2769	1	1	3R	99	7758060	7759193	595	524	1.13736	71	0	0	1134	7758626	0.0626102	Inside_gene(3' side)	0	3R	1	7756984	7759365	FBgn0037964	CG14731			3R:7758060-7759193
4553	1	1	2R	99	7697249	7699398	1205	1060	1.13695	145	0	0	2150	7698323	0.0674419	Inside_gene(3' side)	0	2R	1	7677874	7699520	FBgn0033652	ths	Neu4 fgf8-like FGF8-like1 CG12443 DFGF8-1 DmThs Thisbe	thisbe	2R:7697249-7699398
3083	2	1	3R	99	18815048	18816144	559	492	1.13694	67	0	0	1097	18815596	0.0610757	Inside_gene(5' side)	0	3R	-1	18807179	18819283	FBgn0051052	Nha2	FBgn0039032 FBgn0039035 CG31052 TANGO12 CG4693 CG4682 DmNHA2 Transport and Golgi organization 12 Tango12 tango12	Na[ ]/H[ ] hydrogen antiporter 2	3R:18815048-18816144
3083	1	1	3R	99	18815048	18816144	559	492	1.13694	67	0	0	1097	18815596	0.0610757	Inside_gene(5' side)	0	3R	1	18815017	18816290	FBgn0039034	Or94b	FBgn0067028 FBgn0067029 94b DOR109 94D.2 anon-JP2002534971-A.32 anon-JP2002534971-A.31 CG6679	Odorant receptor 94b	3R:18815048-18816144
1541	1	1	2L	99	20358205	20359353	611	538	1.13685	73	0	0	1149	20358779	0.0635335	Inside_gene(3' side)	0	2L	1	20350436	20365254	FBgn0015803	rtGEF	dpix rhoGEF 38C.40 DrhoGEF Drosophila rho-type guanine exchange factor DrtGEF RhoGEF Rho/RacGEF CG10043 ARHGEF7 beta-PIX dPix	rho-type guanine exchange factor	2L:20358205-20359353
3096	1	1	3L	99	12599025	12600716	781	688	1.13664	93	0	0	1692	12599870	0.0549645	5'_of_gene	3356	3L	1	12603226	12614908	FBgn0015919	caup	FBgn0014195 Iro-C iroquois Iroquois Iroquis complex iroquois-complex IRO-C iro iro-C CG10605 iroquois gene complex Iro Cauplican	caupolican	3L:12599025-12600716
1100	1	1	X	99	6892564	6894821	1218	1072	1.13625	146	0	0	2258	6893692	0.064659	Inside_gene(5' side)	0	X	1	6892696	6898182	FBgn0027108	inx2	FBgn0026672 FBgn0026693 FBgn0026703 FBgn0026707 FBgn0027220 FBgn0027325 FBgn0028356 FBgn0029062 inx-2 D-inx-2 kropf Inx2 CG4590 Dm-inx2 Dm-inx prp33 Ix2 pas related protein 33 l(1)G0036 l(1)G0035 l(1)G0043 l(1)G0317 l(1)G0118 l(1)G0059 l(1)G0157 l(1)G0364 innexin2 INX-2 Innexin	innexin 2	X:6892564-6894821
1069	4	1	2L	99	5040819	5041901	648	571	1.13562	77	0	0	1083	5041360	0.0710988	5'_of_gene	1909	2L	1	5043269	5048366	FBgn0053995	CG33995	Dromel_CG31919_FBtr0079006_uORF		2L:5040819-5041901
1069	1	1	2L	99	5040819	5041901	648	571	1.13562	77	0	0	1083	5041360	0.0710988	Inside_gene(3' side)	0	2L	-1	5040648	5044712	FBgn0031673	CG31650	FBgn0051650 CG9112		2L:5040819-5041901
3966	1	1	2R	99	18015333	18017155	867	764	1.1355	103	0	0	1823	18016244	0.0565003	Inside_gene(5' side)	0	2R	1	18015313	18017693	FBgn0029147	NtR	FBgn0034698 FBgn0044797 DNtR CG6698 anon-WO0138359.3	NtR	2R:18015333-18017155
3966	3	1	2R	99	18015333	18017155	867	764	1.1355	103	0	0	1823	18016244	0.0565003	5'_of_gene	1242	2R	-1	18012075	18015002	FBgn0034697	GM130	dGM130 dgm130 CG11061	GM130	2R:18015333-18017155
779	1	1	3R	99	18365357	18366809	761	671	1.13531	90	0	0	1453	18366083	0.0619408	Inside_gene(5' side)	0	3R	-1	18357896	18365639	FBgn0038983	CG5326			3R:18365357-18366809
349	1	1	X	99	7763776	7765113	636	561	1.13499	75	0	0	1338	7764444	0.0560538	Inside_gene(5' side)	0	X	-1	7761229	7767255	FBgn0000427	dec-1	FBgn0000645 dec dec1 fs(1)384 Fc fs(1)M102 fs(1)1501 Fc1 fs(1)C1 dec[[1]] fs(1)A384 Follicle cell protein 7C fs(1)M1021 fs(1)A257 fs(1)5 fs(1)14E19 fs(1)14A-114 fs(1)14-963 fs(1)13C-73 fs(1)13C-57 fs(1)13-453 fs(1)12-4860 fs(1)12-403 fs(1)12-3907 fs(1)12-365 fs(1)12-3512 fs(1)12-2514 fs(1)12-1873 fs(1)11-549 Fcp7C CG2175	defective chorion 1	X:7763776-7765113
349	2	1	X	99	7763776	7765113	636	561	1.13499	75	0	0	1338	7764444	0.0560538	5'_of_gene	3494	X	-1	7758623	7760950	FBgn0029965	Ir7b	IR7b CG15326 ionotropic receptor 7b	Ionotropic receptor 7b	X:7763776-7765113
1710	1	1	3R	99	13570612	13571816	643	567	1.13499	76	0	0	1205	13571214	0.0630705	Inside_gene(3' side)	0	3R	1	13565657	13571642	FBgn0038541	TyrRII	FBgn0046605 FBgn0046606 DmCG16766 anon-WO0170980.125 anon-WO0170980.124 CG16766	Tyramine receptor II	3R:13570612-13571816
12	1	1	2L	99	11255290	11256944	800	705	1.13479	95	0	0	1655	11256117	0.0574018	Inside_gene(3' side)	0	2L	1	11254574	11256577	FBgn0052830	CG32830			2L:11255290-11256944
2519	1	1	3R	99	640060	641489	777	685	1.1347	92	0	0	1430	640774	0.0643357	Inside_gene(3' side)	0	3R	1	639058	641751	FBgn0037279	CG1129			3R:640060-641489
2519	2	1	3R	99	640060	641489	777	685	1.1347	92	0	0	1430	640774	0.0643357	5'_of_gene	2991	3R	-1	634084	637783	FBgn0026417	Hus1-like	Hus1 CG2525 hus1	Hus1-like	3R:640060-641489
1983	1	1	2R	99	5261492	5262551	572	505	1.13456	67	0	0	1060	5262021	0.0632075	Inside_gene(5' side)	0	2R	-1	5257635	5261741	FBgn0033405	CG13954			2R:5261492-5262551
4657	2	1	2L	99	4689106	4690555	655	578	1.13436	77	0	0	1450	4689830	0.0531034	5'_of_gene	4891	2L	1	4694721	4722468	FBgn0085380	CG34351	CG15633 FBgn0031625 FBgn0031624 CG11928 CG11928 CG15633		2L:4689106-4690555
4657	1	1	2L	99	4689106	4690555	655	578	1.13436	77	0	0	1450	4689830	0.0531034	Inside_gene(3' side)	0	2L	-1	4689060	4690703	FBgn0031622	CG3251			2L:4689106-4690555
4657	1	1	2L	99	4689106	4690555	655	578	1.13436	77	0	0	1450	4689830	0.0531034	3'_of_gene	2595	2L	1	4682677	4687235	FBgn0031620	CG11929			2L:4689106-4690555
4657	3	1	2L	99	4689106	4690555	655	578	1.13436	77	0	0	1450	4689830	0.0531034	3'_of_gene	874	2L	1	4687513	4688956	FBgn0031621	CG15634			2L:4689106-4690555
3097	1	1	3L	99	17373265	17375917	1250	1103	1.13428	147	0	0	2653	17374591	0.055409	5'_of_gene	1962	3L	-1	17360851	17372629	FBgn0036715	Cad74A	CG6445 DCad74B Cad74B CT20086 cad74A	Cad74A	3L:17373265-17375917
3097	1	1	3L	99	17373265	17375917	1250	1103	1.13428	147	0	0	2653	17374591	0.055409	Inside_gene(5' side)	0	3L	-1	17373124	17375785	FBgn0036716	CG13728			3L:17373265-17375917
904	1	1	2R	99	18222755	18224169	601	530	1.13412	71	0	0	1415	18223462	0.0501767	Inside_gene(3' side)	0	2R	-1	18221009	18260610	FBgn0034720	CG11206	Liprin CG11206 Liprin-gamma		2R:18222755-18224169
904	1	1	2R	99	18222755	18224169	601	530	1.13412	71	0	0	1415	18223462	0.0501767	3'_of_gene	6529	2R	1	18205167	18216933	FBgn0013272	Gp150	FBgn0022992 FBgn0025238 FBgn0027193 gp150 GP150 CT18251 unnamed glycoprotein 150 anon-fast-evolving-2A1 p150 anon-EST:fe2A1 CG5820 l(2)52A	Gp150	2R:18222755-18224169
4336	2	1	3L	99	16079098	16080803	937	827	1.13398	110	0	0	1706	16079950	0.0644783	Inside_gene(5' side)	0	3L	-1	16078977	16080622	FBgn0036564	Taspase1	FBgn0062192 anon-WO0118547.172 CG5241 taspase 1	Taspase 1	3L:16079098-16080803
4336	2	1	3L	99	16079098	16080803	937	827	1.13398	110	0	0	1706	16079950	0.0644783	5'_of_gene	3606	3L	1	16083556	16089031	FBgn0036566	CG5284	FBgn0044795 anon-WO0138359.7		3L:16079098-16080803
4336	1	1	3L	99	16079098	16080803	937	827	1.13398	110	0	0	1706	16079950	0.0644783	Inside_gene(3' side)	0	3L	-1	16080729	16083487	FBgn0036565	CG5235			3L:16079098-16080803
2710	1	1	2L	99	333906	337415	1540	1359	1.13395	181	0	0	3510	335660	0.051567	5'_of_gene	5899	2L	-1	325520	329761	FBgn0051920	CG31920	FBgn0044566 FBgn0045216 FBgn0047313 NEST:bs21f09 BcDNA:GH10778 anon-WO0140519.62		2L:333906-337415
2710	2	1	2L	99	333906	337415	1540	1359	1.13395	181	0	0	3510	335660	0.051567	5'_of_gene	3325	2L	-1	329991	332335	FBgn0051921	CG31921	FBgn0045363 NEST:bs08h12		2L:333906-337415
3731	1	1	X	99	17143748	17144766	551	486	1.13391	65	0	0	1019	17144257	0.063788	5'_of_gene	1921	X	1	17146178	17174997	FBgn0000630	f	CG5424 unnamed X1 Forked	forked	X:17143748-17144766
3731	1	1	X	99	17143748	17144766	551	486	1.13391	65	0	0	1019	17144257	0.063788	Inside_gene(5' side)	0	X	1	17143835	17145135	FBgn0030835	CG12996			X:17143748-17144766
3289	2	1	3R	99	4577815	4579550	814	718	1.1338	96	0	0	1736	4578682	0.0552995	5'_of_gene	5310	3R	-1	4561601	4573372	FBgn0037623	CG9801			3R:4577815-4579550
3289	1	1	3R	99	4577815	4579550	814	718	1.1338	96	0	0	1736	4578682	0.0552995	Inside_gene(3' side)	0	3R	1	4573528	4579832	FBgn0037624	CG8223	FBgn0065014		3R:4577815-4579550
4910	1	1	3R	99	7526516	7527926	651	575	1.13379	76	0	0	1411	7527221	0.0538625	Inside_gene(5' side)	0	3R	1	7526336	7528442	FBgn0037939	CG14718	cg14718		3R:7526516-7527926
4910	1	1	3R	99	7526516	7527926	651	575	1.13379	76	0	0	1411	7527221	0.0538625	5'_of_gene	2125	3R	1	7529346	7530662	FBgn0025821	I-t	Inhibitor-t pp1d6 CG14719	inhibitor-t	3R:7526516-7527926
2949	1	1	3R	99	26405875	26407700	866	764	1.1337	102	0	0	1826	26406787	0.0558598	Inside_gene(3' side)	0	3R	1	26405151	26407839	FBgn0039787	CG9702			3R:26405875-26407700
4738	1	1	3L	99	14934081	14935493	690	609	1.13355	81	0	0	1413	14934787	0.0573248	Inside_gene(3' side)	0	3L	1	14897337	14936008	FBgn0259099	CG42247	CG13467 CG13466 FBgn0036456 FBgn0040242 FBgn0036455 CG13466 unnamed anon-71Aa CG13467		3L:14934081-14935493
1196	1	1	2R	99	4468447	4469543	552	487	1.13351	65	0	0	1097	4468995	0.0592525	Inside_gene(5' side)	0	2R	-1	4460868	4471147	FBgn0259226	CG42326	FBgn0033306 FBgn0033305 CG14748 CG14747 CG14747 CG14748		2R:4468447-4469543
112	1	1	3R	99	26246737	26248688	859	758	1.13337	101	0	0	1952	26247712	0.0517418	Inside_gene(5' side)	0	3R	-1	26244486	26248693	FBgn0027544	CG2217	BcDNA:GH11688		3R:26246737-26248688
3008	1	1	3L	99	18997964	18999055	598	528	1.13329	70	0	0	1092	18998509	0.0641026	5'_of_gene	7126	3L	-1	18983114	18991383	FBgn0036837	CG18135			3L:18997964-18999055
3008	3	1	3L	99	18997964	18999055	598	528	1.13329	70	0	0	1092	18998509	0.0641026	5'_of_gene	2116	3L	-1	18994182	18996393	FBgn0036839	CG18136			3L:18997964-18999055
2120	1	1	2R	99	4597950	4599323	621	548	1.13329	73	0	0	1374	4598636	0.0531295	Inside_gene(3' side)	0	2R	-1	4597903	4600222	FBgn0033326	CG14743			2R:4597950-4599323
5079	3	1	3R	99	24469148	24470475	586	518	1.13305	68	0	0	1328	24469811	0.0512048	5'_of_gene	1198	3R	-1	24467306	24468613	FBgn0039592	CG14062	CG14062-RA CG14062-PB		3R:24469148-24470475
3920	1	1	X	99	10518836	10519932	567	501	1.13293	66	0	0	1097	10519384	0.0601641	5'_of_gene	3964	X	1	10523348	10603712	FBgn0052677	X11Lbeta	FBgn0030225 FBgn0030226 CG1861 CG1852 X11B CG32677 x11Lbeta Dmint2	X11Lbeta	X:10518836-10519932
3920	1	1	X	99	10518836	10519932	567	501	1.13293	66	0	0	1097	10519384	0.0601641	Inside_gene(3' side)	0	X	-1	10517934	10521143	FBgn0030222	CG9806			X:10518836-10519932
1256	1	1	3R	99	4777737	4779596	903	798	1.13293	105	0	0	1860	4778666	0.0564516	Inside_gene(3' side)	0	3R	-1	4777711	4788683	FBgn0037645	CG11966			3R:4777737-4779596
4832	7	1	3R	99	25756297	25758020	821	725	1.13281	96	0	0	1724	25757158	0.0556845	5'_of_gene	1050	3R	-1	25754423	25756108	FBgn0051202	CG31202	FBgn0039724 CG7880		3R:25756297-25758020
4832	1	1	3R	99	25756297	25758020	821	725	1.13281	96	0	0	1724	25757158	0.0556845	Inside_gene(3' side)	0	3R	-1	25756273	25758779	FBgn0051040	Cog7	FBgn0039724 CG7880 CG31040	Cog7	3R:25756297-25758020
4832	1	1	3R	99	25756297	25758020	821	725	1.13281	96	0	0	1724	25757158	0.0556845	5'_of_gene	1876	3R	1	25759034	25760309	FBgn0260760	CG42558	FBgn0039725 CG7866 FBan0007866 CG7866		3R:25756297-25758020
1616	1	1	2R	99	18737183	18740052	1288	1138	1.13265	150	0	0	2870	18738617	0.0522648	Inside_gene(5' side)	0	2R	-1	18735355	18741220	FBgn0034786	CG13531			2R:18737183-18740052
1106	2	1	X	99	11879901	11881760	807	713	1.13242	94	0	0	1860	11880830	0.0505376	5'_of_gene	5621	X	-1	11827719	11875209	FBgn0005563	cac	FBgn0000249 FBgn0001518 FBgn0001754 FBgn0002923 FBgn0002958 FBgn0005430 FBgn0020500 FBgn0025106 nightblind Cacophony Dmca1A nbA alpha1A Dmcalpha1A l(1)13 l(1)L13 unnamed L13 13 nonB no-on-transient B nightblind A lamina-degeneration lethal(1)11Aa Calcium channel alpha1 subunit, type A opm47 opm18 ldg l(1)11Aa P18 H47 H18 EE171 Ca-alpha1A CG1522 cacaphony night blind A Ca[[V]]2.1 Cac	cacophony	X:11879901-11881760
4869	1	1	X	99	10105470	10106455	558	493	1.13237	65	0	0	986	10105962	0.0659229	Inside_gene(5' side)	0	X	-1	10100626	10106379	FBgn0030183	CG15309	FBgn0046798 BcDNA:GH10478		X:10105470-10106455
4869	2	1	X	99	10105470	10106455	558	493	1.13237	65	0	0	986	10105962	0.0659229	5'_of_gene	1043	X	1	10107005	10108274	FBgn0028342	l(1)G0230	FBgn0030184 FBgn0066857 FBgn0066858 CG2968 anon-WO03040301.110 anon-WO03040301.109 F0/F1 ATP synthase Delta ATP synthase Delta chain	lethal (1) G0230	X:10105470-10106455
4869	1	1	X	99	10105470	10106455	558	493	1.13237	65	0	0	986	10105962	0.0659229	5'_of_gene	8181	X	1	10114143	10123948	FBgn0085437	CG34408	FBgn0028486 FBgn0052689 CG32689 CG2967 BcDNA:GH09358 CG2967 CG32689		X:10105470-10106455
4754	2	1	3R	99	1585008	1586897	914	808	1.13223	106	0	0	1890	1585952	0.0560847	5'_of_gene	1253	3R	-1	1580654	1584699	FBgn0086685	sec8	FBgn0037373 FBgn0042631 Sec8 Sec8p dsec8 CG2095	sec8	3R:1585008-1586897
4754	1	1	3R	99	1585008	1586897	914	808	1.13223	106	0	0	1890	1585952	0.0560847	Inside_gene(3' side)	0	3R	-1	1584992	1606798	FBgn0027608	CG2082	BcDNA:GH02439		3R:1585008-1586897
3102	1	1	X	99	3023313	3025251	862	762	1.13213	100	0	0	1939	3024282	0.051573	5'_of_gene	4623	X	1	3028905	3066295	FBgn0004647	N	FBgn0000311 FBgn0002916 FBgn0017616 FBgn0024967 FBgn0026804 split Abruptex facet notch CG3936 EG:163A10.2 CT13012 dNotch swb shd nd Co Chp Ax spl fa 1.1 clone 1.12 n[fah] co 16-55 16-178 l(1)N strawberry notchoid Confluens Chopped l(1)Ax l(1)3Cb anon-EST:Liang-1.12 EG:140G11.1 Notch	Notch	X:3023313-3025251
4473	1	1	2L	99	9565966	9567257	646	571	1.13211	75	0	0	1292	9566611	0.0580495	Inside_gene(5' side)	0	2L	-1	9547717	9566750	FBgn0032129	jp	FBgn0032128 JP CG13115 CG4405	junctophilin	2L:9565966-9567257
2160	1	1	3R	99	22398986	22401026	885	782	1.13209	103	0	0	2041	22400006	0.0504655	Inside_gene(3' side)	0	3R	1	22362068	22429773	FBgn0261263	scrib	CG5462 FBgn0026178 FBgn0011401 FBgn0016016 FBgn0016937 FBgn0026234 FBgn0028155 FBgn0028975 FBgn0039432 FBgn0069188 CG5467 FBgn0039433 Scribble CG42614 scribble smi97B CG5462 ird15 Scrib SCR gp150-like CT17324 ird vart vartul l(3)673 l(3)j7B3 l(3)S042405 immune response deficient 15 0424/05 smell impaired 97B unnamed lethal (3) c00119 l(3)c00119 Scrb Scribbled Scb Scribbles MENE (3R)-F CG5467	scribbled	3R:22398986-22401026
3984	1	1	2R	99	16803562	16804803	562	497	1.13208	65	0	0	1242	16804182	0.0523349	Inside_gene(5' side)	0	2R	1	16804285	16824537	FBgn0020617	Rx	FBgn0000530 FBgn0003998 FBgn0005641 drx CG10052 DRx Drx Drosophila Rx W60 bk50 PPH17 E97 wombat wom	Retinal Homeobox	2R:16803562-16804803
2594	1	1	3R	99	27385474	27388758	1426	1260	1.13193	166	0	0	3285	27387116	0.0505327	Inside_gene(3' side)	0	3R	1	27368754	27391887	FBgn0039852	CG1499	FBgn0025950 clone 2.47 anon-EST:Liang-2.47		3R:27385474-27388758
2727	1	1	2R	99	15230015	15231832	904	799	1.13176	105	0	0	1818	15230923	0.0577558	Inside_gene(5' side)	0	2R	1	15229314	15233067	FBgn0034435	CG9975			2R:15230015-15231832
1434	6	1	3R	99	22694937	22696023	669	592	1.13161	77	0	0	1087	22695480	0.0708372	5'_of_gene	6637	3R	-1	22668184	22688843	FBgn0051072	Lerp	FBgn0039455 FBgn0039456 FBgn0039457 FBgn0039458 FBgn0062050 CG31072 LERP CG6396 CG14255 CG14256 CG6390 anon-WO0118547.383	lysosomal enzyme receptor protein	3R:22694937-22696023
1434	1	1	3R	99	22694937	22696023	669	592	1.13161	77	0	0	1087	22695480	0.0708372	Inside_gene(3' side)	0	3R	-1	22694954	22697738	FBgn0026562	BM-40-SPARC	FBgn0027691 dsparc BM-40/SPARC dSPARC SPARC CG6378 BM40 CT19876 anon-EST:Posey291 Osteonectin	BM-40-SPARC	3R:22694937-22696023
1434	5	1	3R	99	22694937	22696023	669	592	1.13161	77	0	0	1087	22695480	0.0708372	5'_of_gene	2951	3R	-1	22690327	22692529	FBgn0027889	ball	CG6386 Ballchen nhk-1 BcDNA:LD09009 nucleosomal histone kinase-1 NHK-1 VRK Ball NHK1 BALL triplet trip	ballchen	3R:22694937-22696023
1434	1	1	3R	99	22694937	22696023	669	592	1.13161	77	0	0	1087	22695480	0.0708372	3'_of_gene	850	3R	1	22692653	22694630	FBgn0001197	His2Av	FBgn0010859 H2Av H2A.Z H2AV H2AvD His2AvD CG5499 H2AZ l(3)L1602 l(3)05146 l(3)97Dd H2A.X l(3)810 histone HIS2AV H2AX histone H2A variant histone 2A variant HisH2Av H2av H2A.F/Z histone2AvD H2A variant HIS2AVD gamma-His2Av H2a.V Hist2av H2avD histone2A histone H2Av h2AvD His2AV his 5499	Histone H2A variant	3R:22694937-22696023
2579	1	1	2R	99	18842115	18844113	829	733	1.13155	96	0	0	1999	18843114	0.048024	5'_of_gene	1791	2R	-1	18839254	18841323	FBgn0052835	CG32835	FBgn0045271 NEST:bs16h07		2R:18842115-18844113
2051	1	1	X	99	4091898	4093345	635	562	1.13148	73	0	0	1448	4092621	0.0504144	Inside_gene(5' side)	0	X	-1	4028405	4100123	FBgn0000635	Fas2	FBgn0026682 FBgn0027230 FBgn0028323 FBgn0040201 FBgn0040202 FasII Fas II Fasciclin II fasII mAb 1D4 1D4 mAb1D4 fas2 Fascilin II CT12301 FASII FAS II fasciclin-II fasciclin II Ab 1D4 fas II CG3665 mAB1D4 clone 1.60 FascII fas-II FasciclinII fasciclinII FASCICLIN II fasciclin 2 l(1)G0032 l(1)G0048 l(1)G0081 l(1)G0293 l(1)G0336 anon-EST:Liang-1.60 EG:EG0007.3 Fasciclin2 FAS2 Fasciculin II Fas Fascic…	Fasciclin 2	X:4091898-4093345
344	1	1	2L	99	21237001	21238494	763	675	1.13144	88	0	0	1494	21237747	0.0589023	Inside_gene(5' side)	0	2L	1	21237237	21259675	FBgn0261239	Hr39	FBgn0010229 FBgn0014175 FBgn0013458 FBgn0026243 DHR39 CG8676 i70 EP(2)2490 DHR30 FTZ-F1B DHR39/Ftz-F1beta NR5B1 betaFTZ-F1 ftz-F1 unnamed dFTZ-F1beta ftz-F1beta ftz-f1beta FTZ-F1 FTZ-F1beta betaFTZ-E1 fs(2)neo8 fs(2)04443	Hormone receptor-like in 39	2L:21237001-21238494
344	2	1	2L	99	21237001	21238494	763	675	1.13144	88	0	0	1494	21237747	0.0589023	5'_of_gene	1014	2L	-1	21232484	21236733	FBgn0051626	CG31626	FBgn0063685 BcDNA:RE20756		2L:21237001-21238494
3839	1	1	2R	99	20220827	20222078	617	546	1.13131	71	0	0	1252	20221452	0.0567093	Inside_gene(5' side)	0	2R	-1	20219045	20221829	FBgn0005638	slbo	FBgn0013451 FBgn0015734 FBgn0016064 FBgn0016065 FBgn0016066 Dm-c/EBP slobo DmC/EBP C/EBP DC/EBP CCAAT/enhancer binding protein unnamed fs(2)ry8 fs(2)ry7 fs(2)8 fs(2)7 CG4354 Slbo Slow Border Cells	slow border cells	2R:20220827-20222078
3839	1	1	2R	99	20220827	20222078	617	546	1.13131	71	0	0	1252	20221452	0.0567093	5'_of_gene	9784	2R	1	20231236	20263998	FBgn0004101	bs	FBgn0000156 FBgn0000223 FBgn0010354 FBgn0010535 bs/DSRF DSRF pruned SRF D-SRF dSRF BS DmSRF serum response factor Group IIc DSrf/bs pruned/DSRF Serum Response Factor dsrf Srf DSrf px balloon ba Serum response factor l(2)03267 Serf CG3411 bs/Dsrf blistered/Drosophila serum response factor Drosophila serum response factor Blistered Bs Drosophila Serum Response Factor	blistered	2R:20220827-20222078
1670	2	1	3L	99	13961918	13963548	866	766	1.13127	100	0	0	1631	13962733	0.0613121	5'_of_gene	4544	3L	1	13967277	13970879	FBgn0001216	Hsc70-1	FBgn0064802 143191_at Hsc70 HSC-70 HSC70 Hsc1 hsc70 dhsc70 HSC1 CG8937 BcDNA:RH49358	Heat shock protein cognate 1	3L:13961918-13963548
4623	3	1	X	99	12384159	12386938	1438	1272	1.13114	166	0	0	2780	12385548	0.0597122	5'_of_gene	5646	X	1	12391194	12410580	FBgn0030396	CG2556			X:12384159-12386938
4623	1	1	X	99	12384159	12386938	1438	1272	1.13114	166	0	0	2780	12385548	0.0597122	Inside_gene(5' side)	0	X	1	12384416	12386933	FBgn0002562	Lsp1alpha	Lsp1 Lsp1-alpha LSP-1 Lsp1alpha CG2559 DmeLSP1a LSP-1alpha LSP 1 Lsp-1alpha LSP1alpha LSP1-alpha LSP-1 alpha LSP1 Larval serum protein 1 alpha	Larval serum protein 1 alpha	X:12384159-12386938
1856	1	1	X	99	11239011	11240372	747	661	1.13105	86	0	0	1362	11239691	0.0631424	Inside_gene(3' side)	0	X	-1	11238539	11242033	FBgn0030289	CG1597			X:11239011-11240372
1856	5	1	X	99	11239011	11240372	747	661	1.13105	86	0	0	1362	11239691	0.0631424	5'_of_gene	4976	X	1	11244667	11249331	FBgn0030293	CG1737			X:11239011-11240372
2164	1	1	X	99	12338194	12339412	565	500	1.13087	65	0	0	1219	12338803	0.0533224	Inside_gene(3' side)	0	X	1	12326259	12347683	FBgn0259680	Pkcdelta	CG10524 CG11245 CG10524-PA CG10524-RA FBgn0030387 FBgn0030388 CG42349 PKCd protein kinase C Protein kinase C delta Pkcdelta CG10524 CG11245	Protein kinase C delta	X:12338194-12339412
1228	1	1	2R	99	12160363	12161490	571	506	1.13065	65	0	0	1128	12160926	0.0576241	Inside_gene(5' side)	0	2R	1	12159817	12164772	FBgn0053017	CG33017	FBgn0034101 FBgn0034102 CG15703 CG15702		2R:12160363-12161490
1228	6	1	2R	99	12160363	12161490	571	506	1.13065	65	0	0	1128	12160926	0.0576241	5'_of_gene	1443	2R	-1	12154470	12159483	FBgn0001308	Khc	FBgn0021886 FBgn0021889 FBgn0028613 kinesin kinesin I kinesin heavy chain I kinesin alpha-chain kinesin alpha subunit KHC khc Kinesin KIN DK DKH KIF5A CG7765 l(2)W12 DmKHC l(2R)W12 Kin l(2)k13314 Dmkin kin l(2)k13219 kinesin heavy chain kinesin-1 pgs partagas kinesin 1 Kinesin-1 kinesin-1 heavy chain DmK	Kinesin heavy chain	2R:12160363-12161490
2536	1	1	3L	99	7395300	7396684	733	649	1.13056	84	0	0	1385	7395992	0.0606498	Inside_gene(3' side)	0	3L	-1	7395430	7397281	FBgn0035781	CG8560	CT14378		3L:7395300-7396684
288	1	1	2R	99	17677600	17679465	770	682	1.13054	88	0	0	1866	17678532	0.0471597	Inside_gene(5' side)	0	2R	-1	17677121	17679160	FBgn0034660	lox2	Dmloxl-2 dmlox-2 CG4402	lysyl oxidase-like 2	2R:17677600-17679465
2918	1	1	2L	99	14076563	14077745	566	501	1.13001	65	0	0	1183	14077154	0.0549451	Inside_gene(3' side)	0	2L	1	14040171	14089437	FBgn0028875	nAcRalpha-34E	FBgn0028874 FBgn0066016 Dalpha5 nAChR CT14633 BG:DS05899.4 BG:DS05899.5 CG4498 CG16878 CG32975 anon-WO02059370.44	nicotinic Acetylcholine Receptor alpha 34E	2L:14076563-14077745
1425	1	1	X	99	19172803	19174026	696	616	1.12994	80	0	0	1224	19173414	0.0653595	Inside_gene(5' side)	0	X	-1	19171289	19174381	FBgn0031010	CG8028			X:19172803-19174026
317	1	1	X	99	2851088	2852187	551	488	1.12994	63	0	0	1100	2851637	0.0572727	Inside_gene(3' side)	0	X	-1	2846240	2867865	FBgn0003285	rst	FBgn0001272 FBgn0005381 irreC irregular chiasm C-roughest ChiasmC-roughest irreC-roughest IrrecC IrreC-rst irreC-rst irregular chiasm-C-roughest IRREC/RST rst/irrecC IrreC IrreC-Rst rst-irreC CT13684 IREE-C rst-irrecC irrecC-rst irregular optic chiasma C UB883 CG4125 IrreC/Rst Irregular optic chiasma C/Roughest Roughest Rst Irregular chiasmC-roughest Irre-C	roughest	X:2851088-2852187
3965	1	1	2R	99	11974078	11975246	721	639	1.12984	82	0	0	1169	11974662	0.0701454	Inside_gene(3' side)	0	2R	-1	11968674	11986042	FBgn0034072	Dg	dg dystroglycan-like DG CG18250 dys dgn CT41273 DmDG dystroglycan atu atsugari	Dystroglycan	2R:11974078-11975246
2255	1	1	2L	99	20338342	20339603	661	586	1.12978	75	0	0	1262	20338972	0.0594295	Inside_gene(3' side)	0	2L	1	20311219	20348386	FBgn0003475	spir	FBgn0029122 FBgn0032854 FBgn0040997 Spire p150Spir p150-Spir 38C.37 38C.34 l(2)08327 CG10076 Spir CG18621 spire	spire	2L:20338342-20339603
578	1	1	3R	99	20611732	20612993	613	543	1.12952	70	0	0	1262	20612362	0.0554675	Inside_gene(5' side)	0	3R	-1	20610458	20613142	FBgn0039223	CG5805			3R:20611732-20612993
4820	1	1	X	99	18602274	18603555	630	558	1.12946	72	0	0	1282	18602914	0.0561622	5'_of_gene	984	X	1	18603898	18605672	FBgn0030949	Cyp308a1	308a1 CG6585	Cyp308a1	X:18602274-18603555
4511	1	1	3R	99	11308884	11310238	757	671	1.12934	86	0	0	1355	11309561	0.0634686	5'_of_gene	2304	3R	1	11311865	11319033	FBgn0038344	CG5205	cg5205		3R:11308884-11310238
4511	1	1	3R	99	11308884	11310238	757	671	1.12934	86	0	0	1355	11309561	0.0634686	Inside_gene(5' side)	0	3R	1	11308880	11310421	FBgn0019940	Rh6	rhodopsin Rhodopsin rh6 Rh RH6 DMELRH6 Dm Rh6 CG5192 rhodopsin 6 R8 R8 rhodopsin	Rhodopsin 6	3R:11308884-11310238
3794	1	1	2R	99	20932264	20933560	581	515	1.12932	66	0	0	1297	20932912	0.0508867	Inside_gene(3' side)	0	2R	-1	20927905	20939850	FBgn0001147	gsb-n	gooseberry neuro gooseberry gsbn gsb gsb-p gsbp BSH4 gsb-neuro Gsb-p BSH-4 gooseberry-neuro gooseberry proximal CG2692 GsbN Gsbn gsb-proximal	gooseberry-neuro	2R:20932264-20933560
627	1	1	X	99	5703062	5705113	996	883	1.12922	113	0	0	2052	5704087	0.0550682	5'_of_gene	8510	X	1	5712597	5733606	FBgn0029814	CG15765			X:5703062-5705113
627	1	1	X	99	5703062	5705113	996	883	1.12922	113	0	0	2052	5704087	0.0550682	Inside_gene(3' side)	0	X	1	5703039	5704090	FBgn0029812	Prosbeta2R1	CG18341	Proteasome beta2R1 subunit	X:5703062-5705113
4302	1	1	2R	99	12249202	12250790	804	713	1.1292	91	0	0	1589	12249996	0.0572687	Inside_gene(3' side)	0	2R	1	12247235	12251029	FBgn0034121	CG6262	CG6262-RB CG6262-PB CG6262-RA CG6262-PA CG6262-RD CG6262-PD CG6262-RC CG6262-PC		2R:12249202-12250790
4035	3	1	2L	99	6415423	6417471	893	791	1.12914	102	0	0	2049	6416447	0.0497804	5'_of_gene	5141	2L	-1	6377767	6411306	FBgn0259714	CG42368	CG9508 FBgn0031810 FBgn0031809 CG9511 FBan0009511 FBgn0031807 FBgn0053295 CG9511 CG9508 CG33295 CG13981		2L:6415423-6417471
2852	1	1	2L	99	11816957	11818835	893	791	1.12914	102	0	0	1879	11817896	0.0542842	5'_of_gene	4096	2L	-1	11810092	11813800	FBgn0032378	CG14939	FBgn0062199 i182 anon-WO0118547.165		2L:11816957-11818835
4035	1	1	2L	99	6415423	6417471	893	791	1.12914	102	0	0	2049	6416447	0.0497804	3'_of_gene	1103	2L	1	6412315	6415344	FBgn0031811	CG13982			2L:6415423-6417471
3537	1	1	2L	99	5622672	5623853	553	490	1.12897	63	0	0	1182	5623262	0.0532995	Inside_gene(5' side)	0	2L	-1	5621602	5623760	FBgn0031726	Cyp6a16Psi	6a16 Cyp6a16p Cyp6a16 CG7249 CR7249	Cyp6a16Psi	2L:5622672-5623853
3537	1	1	2L	99	5622672	5623853	553	490	1.12897	63	0	0	1182	5623262	0.0532995	3'_of_gene	3020	2L	-1	5626282	5658553	FBgn0051646	CG31646	FBgn0031727 FBgn0040948 CG14009 CT33566 CG14008		2L:5622672-5623853
4860	1	1	3R	99	16745932	16748073	940	833	1.12876	107	0	0	2142	16747002	0.0499533	Inside_gene(5' side)	0	3R	1	16740023	16754935	FBgn0038842	CG5630			3R:16745932-16748073
4860	2	1	3R	99	16745932	16748073	940	833	1.12876	107	0	0	2142	16747002	0.0499533	Inside_gene(3' side)	0	3R	-1	16734935	16771252	FBgn0051191	CG31191	FBgn0038841 FBgn0038843 CG17277 CG17276		3R:16745932-16748073
1718	1	1	X	99	3286532	3287478	562	498	1.12873	64	0	0	947	3287005	0.0675818	3'_of_gene	6956	X	1	3267216	3280049	FBgn0000472	dm	FBgn0028362 FBgn0066838 dMyc dmyc Myc c-Myc c-MYC myc d-myc dMYC CG10798 D-Myc Dmyc DMYc dmyc1 dMyc1 l(1)G0139 anon-WO03040301.171 EG:BACN5I9.1 dm/dMyc c-myc bHLHe57 Dm	diminutive	X:3286532-3287478
2342	5	1	3R	99	3729311	3730393	602	534	1.12871	68	0	0	1083	3729852	0.0627886	5'_of_gene	1468	3R	-1	3714997	3728384	FBgn0037529	mRpS9	CG2957 MRP-S9	mitochondrial ribosomal protein S9	3R:3729311-3730393
2342	1	1	3R	99	3729311	3730393	602	534	1.12871	68	0	0	1083	3729852	0.0627886	Inside_gene(3' side)	0	3R	-1	3728975	3733088	FBgn0037530	CG2943	FBgn0045351 NEST:bs09f06		3R:3729311-3730393
2342	1	1	3R	99	3729311	3730393	602	534	1.12871	68	0	0	1083	3729852	0.0627886	5'_of_gene	3203	3R	1	3733055	3735445	FBgn0024909	Taf7	TAF[[II]]55 TAF TFIID Taf55 dTAF[[II]]55 CG2670 TAF[[II]] TAF7 TAF55 unnamed E TBP-associated factor 55kD anon-84Ec TBP-associated factor	TBP-associated factor 7	3R:3729311-3730393
2090	1	1	3R	99	22325167	22326153	577	512	1.12864	65	0	0	987	22325660	0.0658561	Inside_gene(3' side)	0	3R	-1	22296825	22360939	FBgn0039431	CG6490	CT20213		3R:22325167-22326153
4298	1	1	X	99	20290765	20291908	616	546	1.12859	70	0	0	1144	20291336	0.0611888	Inside_gene(3' side)	0	X	1	20290640	20292009	FBgn0011280	Pbprp2	FBgn0062913 FBgn0063177 pbprp2 Obp19d PBPRP-2 19d PBP2 CG1668 PBPRP2 pbprp-2 PB-PRP2 BcDNA:HL07789 BcDNA:RH68082	Pheromone-binding protein-related protein 2	X:20290765-20291908
4298	11	1	X	99	20290765	20291908	616	546	1.12859	70	0	0	1144	20291336	0.0611888	3'_of_gene	778	X	-1	20292114	20295045	FBgn0023177	Pp4-19C	FBgn0005784 FBgn0031112 FBgn0031113 FBgn0042229 FBgn0052505 PPP4c DmPpp4-19C PP4 CG1459 pp4 PP4 19C PPX Protein phosphatase X PpX CG18339 CG1596 CG32505 PP1 protein phosphatase 1 PP4C	Protein phosphatase 19C	X:20290765-20291908
4298	9	1	X	99	20290765	20291908	616	546	1.12859	70	0	0	1144	20291336	0.0611888	5'_of_gene	1345	X	-1	20288948	20289991	FBgn0031111	Obp19c	19c CG15457 Odorant binding protein 19c	Odorant-binding protein 19c	X:20290765-20291908
4298	5	1	X	99	20290765	20291908	616	546	1.12859	70	0	0	1144	20291336	0.0611888	5'_of_gene	3671	X	1	20295007	20297439	FBgn0031114	cactin	CG1676	cactin	X:20290765-20291908
1981	1	1	2L	99	19507331	19508725	810	718	1.12855	92	0	0	1395	19508028	0.0659498	Inside_gene(5' side)	0	2L	-1	19502334	19508760	FBgn0032796	CG10188			2L:19507331-19508725
618	1	1	X	99	9135546	9136729	615	545	1.12853	70	0	0	1184	9136137	0.0591216	Inside_gene(5' side)	0	X	-1	9130834	9137237	FBgn0260789	mxc	CG12058 FBgn0005639 FBgn0001798 FBgn0030113 FBgn0030112 CG12124 l(1)mbn lethal(1)malignant blood neoplasm CG12058	multi sex combs	X:9135546-9136729
618	1	1	X	99	9135546	9136729	615	545	1.12853	70	0	0	1184	9136137	0.0591216	5'_of_gene	1721	X	1	9137858	9139958	FBgn0260771	CG42569	FBgn0005639 CG12058 FBgn0030113 CG12058		X:9135546-9136729
259	2	1	2L	99	18694351	18696115	807	716	1.12838	91	0	0	1765	18695233	0.0515581	Inside_gene(5' side)	0	2L	-1	18690902	18695422	FBgn0032699	CG10383			2L:18694351-18696115
259	1	1	2L	99	18694351	18696115	807	716	1.12838	91	0	0	1765	18695233	0.0515581	Inside_gene(5' side)	0	2L	1	18695733	18698571	FBgn0032700	CG10338			2L:18694351-18696115
1683	3	1	2L	99	13540854	13541913	569	505	1.12833	64	0	0	1060	13541383	0.0603774	5'_of_gene	885	2L	1	13542268	13543560	FBgn0028941	CG16853	BG:BACR48E02.3		2L:13540854-13541913
1683	1	1	2L	99	13540854	13541913	569	505	1.12833	64	0	0	1060	13541383	0.0603774	Inside_gene(3' side)	0	2L	1	13540751	13541647	FBgn0028942	CG16852	FBgn0032529 FBgn0063294 BG:BACR48E02.2 BcDNA:AT28681		2L:13540854-13541913
1683	3	1	2L	99	13540854	13541913	569	505	1.12833	64	0	0	1060	13541383	0.0603774	Inside_gene(3' side)	0	2L	-1	13541675	13542576	FBgn0032530	CG9263			2L:13540854-13541913
1414	1	1	2L	99	18714804	18716498	898	796	1.12818	102	0	0	1695	18715651	0.060177	Inside_gene(5' side)	0	2L	-1	18714615	18716648	FBgn0032707	CG10348			2L:18714804-18716498
500	1	1	2L	99	21834159	21835423	562	499	1.12776	63	0	0	1265	21834791	0.0498024	Inside_gene(3' side)	0	2L	1	21828595	21837013	FBgn0003866	tsh	FBgn0000058 FBgn0010570 FBgn0013543 T shirt ae[l] ae aeroplane l(2)B4-2-12 l(2)04319 CG1374 Tsh Teashirt T-shirt	teashirt	2L:21834159-21835423
4164	1	1	3R	99	21716151	21717777	846	751	1.1276	95	0	0	1627	21716964	0.0583897	Inside_gene(3' side)	0	3R	1	21714265	21718999	FBgn0028717	Lnk	FBgn0039383 FBgn0039384 CG5908 lnk CG17367	Lnk	3R:21716151-21717777
4164	6	1	3R	99	21716151	21717777	846	751	1.1276	95	0	0	1627	21716964	0.0583897	5'_of_gene	9802	3R	-1	21699256	21707162	FBgn0027865	Tsp96F	CG6120 LD19727 Dm.Tsp96F BcDNA:LD19727	Tetraspanin 96F	3R:21716151-21717777
4164	5	1	3R	99	21716151	21717777	846	751	1.1276	95	0	0	1627	21716964	0.0583897	5'_of_gene	2255	3R	1	21719219	21720837	FBgn0039385	CG5913			3R:21716151-21717777
4164	1	1	3R	99	21716151	21717777	846	751	1.1276	95	0	0	1627	21716964	0.0583897	3'_of_gene	3678	3R	1	21707707	21713286	FBgn0039381	CG17370	FBgn0039382 CG5901 SPPL3 SPP-like protein 3		3R:21716151-21717777
4419	1	1	2R	99	17716523	17717698	552	490	1.12754	62	0	0	1176	17717110	0.0527211	Inside_gene(5' side)	0	2R	-1	17708349	17717715	FBgn0034662	CG13492			2R:17716523-17717698
3155	1	1	2R	99	3184184	3185811	735	652	1.12749	83	0	0	1628	3184997	0.0509828	Inside_gene(5' side)	0	2R	1	3182813	3187907	FBgn0003174	pwn	FBgn0033157 CG11101 N-like CT31067 l(2)pwn Pawn	pawn	2R:3184184-3185811
1173	1	1	3R	99	9459346	9460456	585	519	1.12741	66	0	0	1111	9459901	0.0594059	Inside_gene(3' side)	0	3R	1	9457664	9460590	FBgn0038163	CG10841	FBgn0044588 anon-WO0140519.42		3R:9459346-9460456
646	3	1	X	99	18338852	18340465	757	672	1.12721	85	0	0	1614	18339658	0.0526642	5'_of_gene	5044	X	-1	18329748	18334614	FBgn0052548	CG32548	FBgn0030920 FBgn0040881 FBgn0044538 CG6306 CG15051 anon-WO0140519.88		X:18338852-18340465
491	1	1	X	99	7045230	7047128	862	765	1.12706	97	0	0	1899	7046179	0.0510795	5'_of_gene	2296	X	-1	7039617	7043883	FBgn0047092	CR32730	FBgn0052730 BcDNA:RE54930 MRE32 mRNA-like ncRNA in embryogenesis 3e		X:7045230-7047128
227	1	1	2L	99	2418593	2420046	713	633	1.12693	80	0	0	1454	2419319	0.0550206	Inside_gene(5' side)	0	2L	-1	2418422	2420010	FBgn0085476	CG34447	FBgn0031427 FBan0031684 CG31684 FBgn0051684 CG31684 CG9966		2L:2418593-2420046
227	5	1	2L	99	2418593	2420046	713	633	1.12693	80	0	0	1454	2419319	0.0550206	5'_of_gene	1354	2L	-1	2416809	2417965	FBgn0085477	CG34448	FBgn0031427 FBan0031684 CG31684 FBgn0051684 CG31684 CG9966		2L:2418593-2420046
1549	1	1	3R	99	13906342	13908069	810	719	1.12689	91	0	0	1728	13907205	0.052662	5'_of_gene	9320	3R	1	13916525	13959471	FBgn0003499	sr	FBgn0010828 FBgn0026215 Stripe Striped Sr l(3)06948 l(3)06948b l(3)03999 CG7847 stripe	stripe	3R:13906342-13908069
1549	1	1	3R	99	13906342	13908069	810	719	1.12689	91	0	0	1728	13907205	0.052662	Inside_gene(5' side)	0	3R	1	13906843	13908189	FBgn0038566	CG14317	FBgn0046341 anon-WO0172774.95		3R:13906342-13908069
4955	1	1	2R	99	11621939	11623644	894	794	1.12651	100	0	0	1706	11622791	0.0586166	Inside_gene(5' side)	0	2R	1	11614903	11649549	FBgn0050089	CG30089	FBgn0034040 FBgn0034041 FBgn0040745 CG12305 CG12967 CG12966		2R:11621939-11623644
870	5	1	3R	99	14207558	14208767	573	509	1.12644	64	0	0	1210	14208162	0.0528926	5'_of_gene	1265	3R	-1	14203842	14206897	FBgn0038610	CG7675			3R:14207558-14208767
845	2	1	2R	99	14190270	14191944	710	631	1.12624	79	0	0	1675	14191107	0.0471642	Inside_gene(5' side)	0	2R	-1	14190450	14191482	FBgn0034327	CG14505			2R:14190270-14191944
845	1	1	2R	99	14190270	14191944	710	631	1.12624	79	0	0	1675	14191107	0.0471642	Inside_gene(3' side)	0	2R	-1	14166570	14244766	FBgn0010575	sbb	FBgn0034320 FBgn0041106 FBgn0050117 brakeless Brakeless master of thickveins mtv bks GM04742 CG5580 Bks Group IIa l(2)04440 disc6 sbb/mtv Sbb mother of thick-vein Master of thickveins	scribbler	2R:14190270-14191944
1336	1	1	2R	99	8836181	8837677	767	682	1.12614	85	0	0	1497	8836929	0.0567802	Inside_gene(3' side)	0	2R	-1	8835853	8839791	FBgn0033786	CG3884			2R:8836181-8837677
2781	1	1	X	99	22229210	22231240	973	865	1.12608	108	0	0	2031	22230225	0.0531758	Inside_gene(3' side)	0	X	-1	22227998	22257020	FBgn0000719	fog	CR41108 CR41109 CR41110 FBan0009559 FBgn0069907 FBgn0069908 FBgn0069909 FBtr0077342 FBpp0077034 l(1)16-3-190 l(1)114 l114 114 M67 CR41110 CR41109 CR41108 l(1)20Ba CG9559	folded gastrulation	X:22229210-22231240
1743	2	1	2R	99	12305501	12306594	588	523	1.12601	65	0	0	1094	12306047	0.059415	Inside_gene(5' side)	0	2R	-1	12302320	12306903	FBgn0029154	Menl-1	CG30097 FBgn0034124 FBgn0050097 FBtr0087161 FBpp0086305 FBtr0087162 FBpp0086306 FBtr0087163 FBpp0086307 FBtr0087164 FBpp0086308 FBtr0087165 FBpp0086309 FBtr0087166 FBpp0086310 CG30097 CG7964	Menl-1	2R:12305501-12306594
1396	1	1	3R	99	11512326	11513611	654	581	1.12567	73	0	0	1286	11512968	0.0567652	Inside_gene(3' side)	0	3R	1	11491908	11513658	FBgn0053207	pxb	FBgn0038352 FBgn0040562 FBgn0063689 CG14873 baikal CG33207 CG14874 BcDNA:RE16319 Pxb CG33207/Pxb	pxb	3R:11512326-11513611
893	1	1	2L	99	2955574	2956589	557	495	1.12541	62	0	0	1016	2956081	0.0610236	Inside_gene(5' side)	0	2L	1	2954762	2968434	FBgn0010263	Rbp9	FBgn0010253 FBgn0031482 fs(2)B fes rbp9 RBP9 RRM9 RRM10 RBP9-2 rbp9a rbp rrm9 rrm10 female sterile(2)Bridges female sterile RNA-binding protein 10 Rbp10 CG15402 CG3151 female sterile (2) Bridges Rpb9	RNA-binding protein 9	2L:2955574-2956589
2827	1	1	X	99	12750817	12751994	566	504	1.12517	62	0	0	1178	12751405	0.0526316	Inside_gene(5' side)	0	X	-1	12749791	12751755	FBgn0030429	CG4661			X:12750817-12751994
3472	1	1	3R	99	7536948	7538559	736	655	1.12514	81	0	0	1612	7537753	0.0502481	Inside_gene(5' side)	0	3R	1	7537501	7538076	FBgn0037940	CG14720			3R:7536948-7538559
3472	3	1	3R	99	7536948	7538559	736	655	1.12514	81	0	0	1612	7537753	0.0502481	5'_of_gene	9773	3R	1	7547526	7558201	FBgn0037941	CG12594			3R:7536948-7538559
4117	1	1	X	99	6515217	6517358	1027	913	1.12508	114	0	0	2142	6516287	0.0532213	Inside_gene(5' side)	0	X	1	6494098	6546131	FBgn0029881	CG3973			X:6515217-6517358
2900	1	1	2L	99	20712944	20715452	1190	1058	1.12488	132	0	0	2509	20714198	0.0526106	Inside_gene(5' side)	0	2L	-1	20683462	20714589	FBgn0014859	Hr38	FBgn0010510 DHR38 Dhr38 HR38 38E.7 38E.3 NR4A4 l(2)02306 CG1864	Hormone receptor-like in 38	2L:20712944-20715452
2418	1	1	3R	99	17585235	17586787	708	630	1.12475	78	0	0	1553	17586011	0.0502254	Inside_gene(5' side)	0	3R	1	17584496	17595023	FBgn0259237	CG42335	CG13420 CG31177 FBgn0038900 FBgn0051177 FBgn0038899 CG13420 CG5845 CG31177		3R:17585235-17586787
2705	1	1	4	99	724405	725446	547	487	1.12463	60	0	0	1042	724925	0.0575816	Inside_gene(5' side)	0	4	1	718315	741787	FBgn0005558	ey	FBgn0000616 FBgn0004525 FBgn0004547 FBgn0010156 Ey Pax-6 Pax6 Ey/Pax6 pax6 CG1464 eye DPax-6 EYEL l(4)33 tumor-head-63 l(4)102CDr l(4)102CDh Eyeless EY	eyeless	4:724405-725446
268	1	1	2R	99	11832285	11834390	963	857	1.1246	106	0	0	2106	11833337	0.0503324	Inside_gene(3' side)	0	2R	1	11830386	11834772	FBgn0034053	Cyp4aa1	4aa1 CG8302 cytochrome P450	Cyp4aa1	2R:11832285-11834390
268	6	1	2R	99	11832285	11834390	963	857	1.1246	106	0	0	2106	11833337	0.0503324	5'_of_gene	5759	2R	-1	11823398	11827578	FBgn0034051	Mlf	FBgn0064773 dmlf dMLF CG8295 BcDNA:SD18148 Drosophila Myeloid Leukemia Factor myeloid leukemia factor MLF	Myelodysplasia/myeloid leukemia factor	2R:11832285-11834390
3433	1	1	X	99	16975062	16977339	989	880	1.12455	109	0	0	2278	16976200	0.047849	Inside_gene(5' side)	0	X	1	16975539	16977393	FBgn0030814	CG4955	FBgn0044528 anon-WO0140519.97		X:16975062-16977339
3433	3	1	X	99	16975062	16977339	989	880	1.12455	109	0	0	2278	16976200	0.047849	5'_of_gene	4287	X	-1	16963051	16971913	FBgn0030812	CG8949	FBgn0054014 FBgn0082874 unnamed BP1032 CG34014		X:16975062-16977339
3433	1	1	X	99	16975062	16977339	989	880	1.12455	109	0	0	2278	16976200	0.047849	3'_of_gene	1256	X	1	16972894	16974944	FBgn0030813	CG4949			X:16975062-16977339
1143	5	1	2L	99	13358885	13360633	831	739	1.1245	92	0	0	1749	13359759	0.0526015	5'_of_gene	4686	2L	-1	13349823	13355073	FBgn0032506	CG9395			2L:13358885-13360633
1143	1	1	2L	99	13358885	13360633	831	739	1.1245	92	0	0	1749	13359759	0.0526015	Inside_gene(3' side)	0	2L	-1	13359901	13361527	FBgn0032507	CG9377	c-SPH166 SPH166		2L:13358885-13360633
4331	1	1	X	99	3373213	3374743	655	583	1.12427	72	0	0	1531	3373978	0.0470281	Inside_gene(5' side)	0	X	-1	3370709	3376355	FBgn0029663	CG10804			X:3373213-3374743
718	1	1	3R	99	27565783	27567101	700	623	1.1242	77	0	0	1319	27566442	0.0583776	Inside_gene(5' side)	0	3R	1	27564190	27569028	FBgn0000557	Ef1alpha100E	elongation factor 1-alpha F2 ef-1alpha Ef1 alpha100E CG1873 eEF1alpha EF1alpha EF1-alpha Ef1a48 EF-1alpha EF-1 EF-1alpha F2 Efla2 F2 Ef1alpha100E Ef1alpha2	Elongation factor 1alpha100E	3R:27565783-27567101
1576	1	1	X	99	18428555	18429766	627	558	1.12408	69	0	0	1212	18429160	0.0569307	Inside_gene(5' side)	0	X	1	18428698	18465749	FBgn0000242	Bx	FBgn0001183 FBgn0004958 FBgn0015251 LMO dlmo LIM-only Lmo hdp DLMO dLMO CG6500 Bd beadex/dLMO dttg Dlmo mgt rhombotin hld flightless-H fliH maggot heldwing heldup a Rhombotin Pointedoid mgg hdp-a Rho Ptd dLmo held-up	Beadex	X:18428555-18429766
4365	2	1	2R	99	2498079	2499234	614	547	1.12404	67	0	0	1156	2498656	0.0579585	Inside_gene(5' side)	0	2R	-1	2494495	2500518	FBgn0040673	CG15234	FBgn0047219 BcDNA:LD10051		2R:2498079-2499234
1513	1	1	2L	99	7420607	7422145	645	575	1.12366	70	0	0	1539	7421376	0.0454841	Inside_gene(3' side)	0	2L	1	7412453	7422389	FBgn0028387	chm	FBgn0031911 HAT1 dmHAG404 CG5229 HAT Chm	chameau	2L:7420607-7422145
1513	2	1	2L	99	7420607	7422145	645	575	1.12366	70	0	0	1539	7421376	0.0454841	5'_of_gene	5490	2L	1	7426866	7430329	FBgn0031912	CG5261	FBgn0062231 FBgn0062641 EP(2)0816 EP816 anon-WO0118547.121		2L:7420607-7422145
2557	1	1	3L	99	3489168	3490337	576	513	1.12349	63	0	0	1170	3489752	0.0538462	Inside_gene(5' side)	0	3L	1	3485642	3508533	FBgn0259224	CG42324	FBgn0035450 FBgn0035451 CG14973 CG14972 CG14972 CG14973		3L:3489168-3490337
389	2	1	3R	99	7828104	7829391	582	519	1.12347	63	0	0	1288	7828747	0.048913	Inside_gene(5' side)	0	3R	-1	7819897	7831194	FBgn0037976	Tk	tachykinin-3 DTK1 Drm-TK-3 neurokinin CG14734 Drm-TK-6 Drm-TK-5 Drm-TK-4 Drm-TK-2 Drm-TK-1 Drm-TK Dtk dtk tachykinin-like peptide DTK TK-1 tachykinin	Tachykinin	3R:7828104-7829391
389	1	1	3R	99	7828104	7829391	582	519	1.12347	63	0	0	1288	7828747	0.048913	Inside_gene(3' side)	0	3R	1	7825029	7829239	FBgn0260746	Ect3	FBgn0037977 FBgn0015349 CG3132 beta-galactosidase Ect3 87A7-9/8 anon-87Ag		3R:7828104-7829391
389	3	1	3R	99	7828104	7829391	582	519	1.12347	63	0	0	1288	7828747	0.048913	5'_of_gene	9710	3R	-1	7810584	7819037	FBgn0260745	mfas	FBgn0024211 FBgn0025940 FBgn0043833 FBgn0044703 FBgn0015348 Midline Fasciclin CG3359 clone 97 gh06752 BEST:GH06752 anon-EST:Liang-97 anon-WO0140519.174 87A7-9/7 anon-87Af Midline fasciclin	midline fasciclin	3R:7828104-7829391
2441	1	1	X	99	16534861	16537561	1384	1232	1.12344	152	0	0	2701	16536211	0.0562755	Inside_gene(5' side)	0	X	1	16534938	16543730	FBgn0030766	mthl1	FBgn0046548 FBgn0046549 Mth-1 Mth-like 1 mth-like 1 CG4521 anon-WO0170980.23 anon-WO0170980.22	methuselah-like 1	X:16534861-16537561
2441	3	1	X	99	16534861	16537561	1384	1232	1.12344	152	0	0	2701	16536211	0.0562755	5'_of_gene	4759	X	-1	16519142	16531452	FBgn0026181	rok	FBgn0028698 ROCK RHO kinase Drok Rok DROK ROK ROKalpha/beta drok Rock RhoK dROK dRok DRho-kinase DRhk ROCK1 CG9774 unnamed Rhk Rho kinase Rho-associated kinase ROCK-1 rho kinase RhoA kinase DRok	Rho-kinase	X:16534861-16537561
4465	2	1	X	99	5730879	5733381	1285	1144	1.12344	141	0	0	2503	5732130	0.0563324	Inside_gene(3' side)	0	X	-1	5732198	5734846	FBgn0029815	CG11462	FBgn0062501 BcDNA:GH09844		X:5730879-5733381
1812	4	1	2R	99	7870987	7871800	548	488	1.12331	60	0	0	814	7871393	0.0737101	5'_of_gene	936	2R	-1	7868086	7870457	FBgn0053145	CG33145	FBgn0033671 CG8976		2R:7870987-7871800
1812	1	1	2R	99	7870987	7871800	548	488	1.12331	60	0	0	814	7871393	0.0737101	Inside_gene(3' side)	0	2R	-1	7870646	7872948	FBgn0011704	RnrS	FBgn0062214 ribonucleoside-diphosphate reductase small subunit rnr2 RNR2 dRNR2 RNrS Rnr2 DmRNR2 Ribonucleotide reductase small subunit CG8975 anon-WO0118547.148 Rnrs Ribonucleotide reductase	Ribonucleoside diphosphate reductase small subunit	2R:7870987-7871800
2703	1	1	2L	99	13412590	13413499	553	493	1.12312	60	0	0	910	13413044	0.0659341	Inside_gene(5' side)	0	2L	1	13412519	13413718	FBgn0032522	CG16848	FBgn0032522		2L:13412590-13413499
4635	1	1	3R	99	4213255	4214742	663	591	1.12308	72	0	0	1488	4213998	0.0483871	Inside_gene(5' side)	0	3R	-1	4210766	4213924	FBgn0051462	CG31462	FBgn0037586 CG11729		3R:4213255-4214742
1152	1	1	2R	99	19544627	19546175	734	654	1.123	80	0	0	1549	19545401	0.0516462	Inside_gene(5' side)	0	2R	1	19545099	19568368	FBgn0034886	Pde8	CG5411-RA CG5411-PA CG5411-RE CG5411-PE CG5411-RB CG5411-PB CG5411-RD CG5411-PD CG5411-RC CG5411-PC PDE8 CG5411	Phosphodiesterase 8	2R:19544627-19546175
803	1	1	2L	99	9644784	9645966	594	529	1.12299	65	0	0	1183	9645375	0.0549451	Inside_gene(5' side)	0	2L	1	9641350	9656029	FBgn0032136	CG15828	CT39214		2L:9644784-9645966
4969	1	1	3R	99	5645390	5647921	1045	931	1.12293	114	0	0	2532	5646655	0.0450237	Inside_gene(5' side)	0	3R	-1	5644636	5645599	FBgn0037765	CG9458	CT26802		3R:5645390-5647921
739	1	1	X	99	20333091	20334642	756	674	1.12286	82	0	0	1552	20333866	0.0528351	Inside_gene(3' side)	0	X	1	20330180	20336615	FBgn0052506	CG32506			X:20333091-20334642
4877	1	1	X	99	2677712	2679333	802	715	1.1227	87	0	0	1622	2678522	0.0536375	Inside_gene(3' side)	0	X	-1	2676939	2683975	FBgn0040384	CG32795	FBgn0029634 FBgn0040902 FBgn0052795 CG2766 EG:BACN33B1.2 CG2716		X:2677712-2679333
1306	2	1	2R	99	11540439	11541984	674	601	1.12267	73	0	0	1546	11541211	0.0472186	3'_of_gene	3396	2R	1	11501607	11537815	FBgn0260429	CG42524			2R:11540439-11541984
1937	1	1	X	99	8218219	8219494	631	563	1.12264	68	0	0	1276	8218856	0.0532915	Inside_gene(5' side)	0	X	-1	8176830	8223711	FBgn0015519	nAcRalpha-7E	Dalpha3 nAChR nAcRe nAcRalpha-7E nACRalpha-7E Da3 Drosophila alpha-like subunit 3 D[a3] CG2302 Acr7E	nicotinic Acetylcholine Receptor alpha 7E	X:8218219-8219494
201	1	1	2L	99	5919146	5920549	733	654	1.12233	79	0	0	1404	5919847	0.0562678	5'_of_gene	6090	2L	1	5925937	5938767	FBgn0015381	dsf	dissatisfaction DSF CG9019 NR2E4 Dissatisfaction	dissatisfaction	2L:5919146-5920549
901	1	1	3R	99	6011756	6013121	569	507	1.12233	62	0	0	1366	6012438	0.045388	Inside_gene(5' side)	0	3R	-1	5996877	6013742	FBgn0037796	CG12814	FBgn0040542 CG12815		3R:6011756-6013121
2094	1	1	2L	99	10091380	10092671	585	522	1.12221	63	0	0	1292	10092025	0.0487616	5'_of_gene	2063	2L	1	10094088	10125739	FBgn0083945	CG34109	CG13128 FBan0013129 CG13129 FBgn0032183 FBgn0032185 FBgn0040966 CG12441 CG13129 CG13128		2L:10091380-10092671
2094	1	1	2L	99	10091380	10092671	585	522	1.12221	63	0	0	1292	10092025	0.0487616	Inside_gene(5' side)	0	2L	-1	10091208	10092419	FBgn0032181	CG13133			2L:10091380-10092671
612	1	1	2R	99	4279807	4281187	639	570	1.12216	69	0	0	1381	4280497	0.0499638	Inside_gene(3' side)	0	2R	1	4274875	4283803	FBgn0033288	pdm3	FBgn0063323 CG11641 BcDNA:AT16994	pou domain motif 3	2R:4279807-4281187
4576	1	1	3R	99	20057643	20058881	693	618	1.12215	75	0	0	1239	20058262	0.0605327	Inside_gene(5' side)	0	3R	1	20057446	20075970	FBgn0043884	mask	FBgn0039173 FBgn0039174 FBgn0040597 FBgn0051138 CG6268 CG6313 cg6313 CG18671 CG31138 CG33106	multiple ankyrin repeats single KH domain	3R:20057643-20058881
3715	2	1	3R	99	9542340	9543876	735	655	1.12215	80	0	0	1537	9543108	0.0520494	Inside_gene(3' side)	0	3R	-1	9543172	9543888	FBgn0038175	CG9602	FBgn0064955 BcDNA:GH25305		3R:9542340-9543876
4576	4	1	3R	99	20057643	20058881	693	618	1.12215	75	0	0	1239	20058262	0.0605327	5'_of_gene	5603	3R	-1	20049167	20052659	FBgn0039169	CG5669			3R:20057643-20058881
2507	1	1	2L	99	7815039	7819517	1878	1674	1.12215	204	0	0	4479	7817278	0.0455459	Inside_gene(3' side)	0	2L	1	7811440	7820774	FBgn0002527	LanB1	Laminin laminin laminin beta laminin beta-chain laminin B1 CG7123 CT22015 LM-B1/beta beta1 lamB1 Lam-B1 BcDNA:LD21794 Lan B1 laminin beta1	Laminin B1	2L:7815039-7819517
2507	2	1	2L	99	7815039	7819517	1878	1674	1.12215	204	0	0	4479	7817278	0.0455459	5'_of_gene	6581	2L	-1	7802415	7810697	FBgn0031952	cdc14	CDC14 unnamed CG7134 CDC-14	cdc14	2L:7815039-7819517
2507	1	1	2L	99	7815039	7819517	1878	1674	1.12215	204	0	0	4479	7817278	0.0455459	5'_of_gene	4256	2L	1	7821534	7825376	FBgn0027515	CG7115	PP2C BcDNA:LD21794		2L:7815039-7819517
3106	1	1	2L	99	7380117	7381617	706	630	1.1219	76	0	0	1501	7380867	0.0506329	Inside_gene(5' side)	0	2L	1	7377718	7384344	FBgn0002938	ninaC	FBgn0026796 FBgn0026835 Droninac Nina C NINAC NinaC Dm NinaC CG5125 NINA C CT42491 CT16120 CG54125 2.2 DRONINAC myosin III myosin-III n either inactivation nor afterpotential C	neither inactivation nor afterpotential C	2L:7380117-7381617
1476	1	1	3R	99	16132081	16133451	752	671	1.12188	81	0	0	1371	16132766	0.059081	Inside_gene(5' side)	0	3R	-1	16132035	16133242	FBgn0038784	CG4362			3R:16132081-16133451
3562	1	1	2L	99	16235723	16237020	705	629	1.12182	76	0	0	1298	16236371	0.0585516	Inside_gene(5' side)	0	2L	1	16234167	16245459	FBgn0028859	CG12455	FBgn0032581 FBgn0044794 DS07473.1A BG:DS07473.1 anon-WO0138359.9		2L:16235723-16237020
3501	1	1	2L	99	17661044	17662215	559	499	1.12174	60	0	0	1172	17661629	0.0511945	Inside_gene(3' side)	0	2L	-1	17649866	17739521	FBgn0015609	CadN	FBgn0002007 FBgn0019859 N-cadherin N-Cadherin DN-cadherin DN-Cadherin Ncad N-cad CadherinN N-Cad S(DmcycE[JP])2.12 ncad CT21941 DN-Cad DN-cad DN l(2)36Da Drosophila neuronal cadherin B D-cad l(2)Bld NCad lethal(2)36Da anon-EST:CL32 CG7100 DNcad cad1 cadN DN-cadherin1 DN-CAD DNCad DN-CADHERIN	Cadherin-N	2L:17661044-17662215
4120	1	1	3R	99	21202040	21203873	854	762	1.12173	92	0	0	1834	21202956	0.0501636	Inside_gene(3' side)	0	3R	-1	21173090	21298778	FBgn0004509	Fur1	FBgn0010236 FBgn0024579 FBgn0039334 Furin-like protease Furin fur[1] CG10772 Furl dFur1 Dfur1 fur1 furin dKLIP-1 dFurin 1 l(3)rL205 Dfurin1 Klip1 fur-1 Furin1	Furin 1	3R:21202040-21203873
111	1	1	3L	99	6090347	6091501	662	591	1.12163	71	0	0	1155	6090924	0.0614719	Inside_gene(5' side)	0	3L	1	6091222	6117030	FBgn0005658	Ets65A	FBgn0035681 FBgn0040840 Ets D-ets-3 ETS3 D-Ets-3 ets65A Ets3 CG6882 CG13294 CG7018	Ets at 65A	3L:6090347-6091501
2578	3	1	X	99	5671385	5672802	687	613	1.12156	74	0	0	1418	5672093	0.0521862	5'_of_gene	1481	X	-1	5667170	5670612	FBgn0259149	CG42264	FBgn0029806 FBgn0029805 CG15769 CG15768 CG15768 CG15769		X:5671385-5672802
2578	1	1	X	99	5671385	5672802	687	613	1.12156	74	0	0	1418	5672093	0.0521862	Inside_gene(3' side)	0	X	-1	5671228	5675649	FBgn0029807	CG3108			X:5671385-5672802
2578	2	1	X	99	5671385	5672802	687	613	1.12156	74	0	0	1418	5672093	0.0521862	5'_of_gene	7281	X	-1	5659886	5664812	FBgn0029804	CG3097			X:5671385-5672802
2578	1	1	X	99	5671385	5672802	687	613	1.12156	74	0	0	1418	5672093	0.0521862	5'_of_gene	6380	X	1	5678473	5682369	FBgn0029808	CG4064			X:5671385-5672802
4211	1	1	X	99	12651989	12653639	851	759	1.12146	92	0	0	1651	12652814	0.0557238	Inside_gene(3' side)	0	X	-1	12651793	12654651	FBgn0020513	ade5	AIRc-SAICARs Ade5 AIR-carboxylase-SAICAR synthetase CG3989	ade5	X:12651989-12653639
1964	2	1	2L	99	11517567	11518954	678	605	1.12135	73	0	0	1388	11518260	0.0525937	Inside_gene(5' side)	0	2L	1	11518454	11521444	FBgn0032365	CG14929	CG32953 FBgn0044692 FBgn0052953 FBtr0080239 FBpp0079826 FBtr0080240 FBpp0079827 CG32953 anon-WO0140519.184		2L:11517567-11518954
1964	2	1	2L	99	11517567	11518954	678	605	1.12135	73	0	0	1388	11518260	0.0525937	5'_of_gene	1203	2L	-1	11508399	11517057	FBgn0032363	CG6509	LD32687 Dlg5		2L:11517567-11518954
1964	1	1	2L	99	11517567	11518954	678	605	1.12135	73	0	0	1388	11518260	0.0525937	Inside_gene(5' side)	0	2L	1	11517404	11521444	FBgn0032364	CG4970	CG32953 FBgn0044692 FBgn0052953 CG32953 anon-WO0140519.184		2L:11517567-11518954
3572	3	1	3R	99	19717649	19718868	558	498	1.12133	60	0	0	1220	19718258	0.0491803	5'_of_gene	2461	3R	-1	19685884	19715797	FBgn0025574	Pli	pellino Pelle associated protein PAP CG5212	Pellino	3R:19717649-19718868
3572	1	1	3R	99	19717649	19718868	558	498	1.12133	60	0	0	1220	19718258	0.0491803	Inside_gene(5' side)	0	3R	-1	19717406	19719105	FBgn0039124	CG13597			3R:19717649-19718868
681	2	1	2R	99	2487299	2488435	547	488	1.12126	59	0	0	1137	2487867	0.0518909	Inside_gene(3' side)	0	2R	-1	2487410	2488483	FBgn0033076	CG15233	FBgn0046273 BEST:LD11861		2R:2487299-2488435
1044	1	1	3L	99	18480825	18482043	721	644	1.12119	77	0	0	1219	18481434	0.0631665	Inside_gene(3' side)	0	3L	-1	18479602	18495657	FBgn0036789	AlCR2	FBgn0046583 FBgn0046584 CG13702 Drosophila allatostatin C receptor 2 Drostar2 anon-WO0170980.155 anon-WO0170980.154 allatostatin C receptor2 ASTC-R2	allatostatin C receptor 2	3L:18480825-18482043
3464	5	1	3R	99	166157	167446	577	515	1.12118	62	0	0	1290	166801	0.048062	5'_of_gene	1514	3R	-1	161143	165287	FBgn0037236	CG9772	FBan0009772 153298_at		3R:166157-167446
2128	3	1	3L	99	11194048	11195145	556	496	1.12107	60	0	0	1098	11194596	0.0546448	5'_of_gene	3993	3L	-1	11170048	11190603	FBgn0036144	GlcAT-P	DmGlcAT-BSII CG6207 DGlcAT-P	GlcAT-P	3L:11194048-11195145
2128	1	1	3L	99	11194048	11195145	556	496	1.12107	60	0	0	1098	11194596	0.0546448	Inside_gene(5' side)	0	3L	1	11194406	11195258	FBgn0036146	CG14141	FBgn0062434 CT33742 BcDNA:RH33338		3L:11194048-11195145
3625	2	1	3R	99	20195680	20198614	1294	1155	1.12101	139	0	0	2935	20197147	0.0473595	Inside_gene(3' side)	0	3R	-1	20196472	20198484	FBgn0039195	CG17782			3R:20195680-20198614
3625	1	1	3R	99	20195680	20198614	1294	1155	1.12101	139	0	0	2935	20197147	0.0473595	Inside_gene(3' side)	0	3R	1	20195290	20196453	FBgn0039194	CG13614			3R:20195680-20198614
3165	1	1	2L	99	3498984	3500762	877	783	1.12096	94	0	0	1779	3499873	0.0528387	5'_of_gene	8825	2L	-1	3480755	3491048	FBgn0031542	CG15414			2L:3498984-3500762
1382	1	1	2R	99	15395613	15396931	724	646	1.12096	78	0	0	1319	15396272	0.0591357	Inside_gene(5' side)	0	2R	1	15395672	15396949	FBgn0034456	Ir56b	IR56b CG15121 ionotropic receptor 56b	Ionotropic receptor 56b	2R:15395613-15396931
1382	1	1	2R	99	15395613	15396931	724	646	1.12096	78	0	0	1319	15396272	0.0591357	5'_of_gene	1001	2R	1	15397273	15398976	FBgn0034457	Ir56c	IR56c CG15122 ionotropic receptor 56c	Ionotropic receptor 56c	2R:15395613-15396931
4175	2	1	3R	99	13627401	13629078	902	805	1.12091	97	0	0	1678	13628239	0.0578069	Inside_gene(5' side)	0	3R	-1	13627262	13628951	FBgn0038548	CG17806			3R:13627401-13629078
4175	6	1	3R	99	13627401	13629078	902	805	1.12091	97	0	0	1678	13628239	0.0578069	5'_of_gene	1224	3R	-1	13624599	13627015	FBgn0038547	CG17803	CG17803-RA CG17803-PA		3R:13627401-13629078
4291	1	1	X	99	11733332	11734824	770	687	1.12086	83	0	0	1493	11734078	0.0555928	Inside_gene(5' side)	0	X	1	11733643	11735391	FBgn0030339	Cyp28c1	28c1 CG1895 cytochrome P450	Cyp28c1	X:11733332-11734824
2746	3	1	X	99	17598399	17599692	768	686	1.12074	82	0	0	1294	17599045	0.0633694	5'_of_gene	6486	X	-1	17566483	17592559	FBgn0052556	CG32556	FBgn0030860 FBgn0030861 FBgn0030862 CG12989 CG12988 CG12987		X:17598399-17599692
2746	1	1	X	99	17598399	17599692	768	686	1.12074	82	0	0	1294	17599045	0.0633694	Inside_gene(5' side)	0	X	1	17597362	17601129	FBgn0026192	par-6	Par-6 Par6 DmPar-6 DmPAR-6 DmPar6 PAR6 par6 Dmpar6 dPar-6 DPar6 DPar-6 par Dm-Par-6 dPAR-6 dmPar-6 CG5884 Par PAR-6	par-6	X:17598399-17599692
2746	4	1	X	99	17598399	17599692	768	686	1.12074	82	0	0	1294	17599045	0.0633694	5'_of_gene	2051	X	-1	17593805	17596994	FBgn0030863	CG8188	CG8188-RA CG8188-PA FBtr0074476 FBpp0074250 Ubc		X:17598399-17599692
1643	1	1	X	99	19612014	19614348	1140	1018	1.12073	122	0	0	2335	19613181	0.0522484	Inside_gene(5' side)	0	X	1	19613576	19620775	FBgn0031064	CG12531			X:19612014-19614348
3272	4	1	3R	99	22891457	22893053	733	655	1.12055	78	0	0	1597	22892255	0.0488416	5'_of_gene	2755	3R	-1	22883617	22889500	FBgn0039478	Nep5	CG6265 DmeNEP5	Neprilysin 5	3R:22891457-22893053
3272	1	1	3R	99	22891457	22893053	733	655	1.12055	78	0	0	1597	22892255	0.0488416	Inside_gene(3' side)	0	3R	-1	22890792	22895790	FBgn0003495	spz	Spaetzle Spatzle spaetzle CG6134 mel(3)7 Spz SPZ spaztle CT19282	spatzle	3R:22891457-22893053
3272	1	1	3R	99	22891457	22893053	733	655	1.12055	78	0	0	1597	22892255	0.0488416	5'_of_gene	9350	3R	1	22901605	22908543	FBgn0039479	CG14257			3R:22891457-22893053
154	1	1	2L	99	16311922	16313020	607	542	1.12054	65	0	0	1099	16312471	0.0591447	Inside_gene(3' side)	0	2L	1	16310929	16313097	FBgn0001086	fzy	cdc20 CDC20 Cdc20/Fizzy cdc20/fizzy Cdc20 Fizzy Cdc20[Fzy] Cdc20[fizzy] BG:DS02740.14 dFZY CG4274 Fzy Cdc20/Fzy Fzy/Cdc20	fizzy	2L:16311922-16313020
154	5	1	2L	99	16311922	16313020	607	542	1.12054	65	0	0	1099	16312471	0.0591447	3'_of_gene	558	2L	-1	16313029	16326101	FBgn0000250	cact	FBgn0013453 CACT CG5848 dip6 n(2)k17003 BG:DS02740.15 cac female-sterile-(2)-ltoRN48 fs(2)ltoRN48 Cactus Cact 5848	cactus	2L:16311922-16313020
154	6	1	2L	99	16311922	16313020	607	542	1.12054	65	0	0	1099	16312471	0.0591447	5'_of_gene	1735	2L	-1	16309594	16310736	FBgn0000339	cni	FBgn0020601 BG:DS02740.13 IV spindle-G spnG anon-35Fe CG5855 Cni Cornichon	cornichon	2L:16311922-16313020
3368	1	1	2L	99	18999056	19000980	847	757	1.12037	90	0	0	1925	19000018	0.0467532	Inside_gene(5' side)	0	2L	1	18997995	19002483	FBgn0051792	CG31792	FBgn0032736 CG17338		2L:18999056-19000980
3368	1	1	2L	99	18999056	19000980	847	757	1.12037	90	0	0	1925	19000018	0.0467532	5'_of_gene	3392	2L	1	19003410	19008231	FBgn0051793	CG31793	FBgn0032736 FBgn0032737 CG17338 CG10441		2L:18999056-19000980
4872	2	1	X	99	6236122	6237408	646	577	1.12034	69	0	0	1287	6236765	0.0536131	5'_of_gene	7897	X	1	6244662	6255226	FBgn0086133	kdn	FBgn0001298 FBgn0026708 FBgn0028354 FBgn0029078 FBgn0029869 FBgn0045802 CG3861 knockdown l(1)G0033 l(1)G0159 BEST:GM01832 lethal (1) G0030 l(1)G0030	knockdown	X:6236122-6237408
4872	1	1	X	99	6236122	6237408	646	577	1.12034	69	0	0	1287	6236765	0.0536131	Inside_gene(3' side)	0	X	1	6233560	6237396	FBgn0029866	CG3842			X:6236122-6237408
3477	1	1	3R	99	5497923	5499595	790	706	1.12028	84	0	0	1673	5498759	0.0502092	Inside_gene(5' side)	0	3R	-1	5477292	5499539	FBgn0037726	CG9492			3R:5497923-5499595
3477	3	1	3R	99	5497923	5499595	790	706	1.12028	84	0	0	1673	5498759	0.0502092	5'_of_gene	2486	3R	1	5501245	5503501	FBgn0037727	CG8358			3R:5497923-5499595
2880	1	1	2L	99	20849379	20850761	624	558	1.12027	66	0	0	1383	20850070	0.0477223	Inside_gene(5' side)	0	2L	1	20849357	20850988	FBgn0032894	CG14402	FBgn0063750 BcDNA:AT08210		2L:20849379-20850761
2880	1	1	2L	99	20849379	20850761	624	558	1.12027	66	0	0	1383	20850070	0.0477223	5'_of_gene	2511	2L	1	20852581	20857113	FBgn0032895	CG9335	FBgn0063141 BcDNA:LD40063		2L:20849379-20850761
2880	3	1	2L	99	20849379	20850761	624	558	1.12027	66	0	0	1383	20850070	0.0477223	3'_of_gene	888	2L	1	20840800	20849182	FBgn0051676	CG31676	FBgn0032893 FBgn0041001 FBgn0061379 CG14404 CG14403 BcDNA:RH34376		2L:20849379-20850761
1724	1	1	3R	99	9272579	9273940	586	524	1.12015	62	0	0	1362	9273259	0.0455213	5'_of_gene	8378	3R	1	9281637	9288483	FBgn0038156	CG14372	FBgn0082833 unnamed BP1073 CT34011		3R:9272579-9273940
3558	2	1	2L	99	18181862	18184638	1304	1165	1.12009	139	0	0	2777	18183250	0.050054	Inside_gene(5' side)	0	2L	-1	18180992	18184630	FBgn0032673	CG7180	R-PTPk		2L:18181862-18184638
3558	1	1	2L	99	18181862	18184638	1304	1165	1.12009	139	0	0	2777	18183250	0.050054	Inside_gene(5' side)	0	2L	-1	18160421	18204884	FBgn0259819	CG42400	CG31746 CG15157 FBgn0051746 FBgn0032672 FBgn0032674 FBgn0032675 CG7198 CG7167 CG31746 CG15157		2L:18181862-18184638
1567	2	1	X	99	1939096	1940440	685	612	1.11985	73	0	0	1345	1939768	0.0542751	5'_of_gene	3424	X	-1	1919127	1936344	FBgn0000667	Actn	Alpha-actinin alpha-actinin flightless A alpha-Actinin lethal(1)2cb a-actinin l(1)2Cb fliA actn EG:133E12.1 CG4376 CT14232 CT14163 HM-29 GA17 l(1)EA82 flightless-A y alpha actinin	alpha actinin	X:1939096-1940440
2987	1	1	X	99	5990318	5991801	684	611	1.11979	73	0	0	1484	5991059	0.0491914	Inside_gene(5' side)	0	X	1	5985803	5998006	FBgn0029843	Nep1	FBgn0029841 FBgn0029842 CG5894 dNEP1 NEP CG5914 CG5905 DmeNEP1	Neprilysin 1	X:5990318-5991801
2987	1	1	X	99	5990318	5991801	684	611	1.11979	73	0	0	1484	5991059	0.0491914	5'_of_gene	5587	X	-1	5976740	5985472	FBgn0026060	Mipp2	FBgn0026701 FBgn0029065 l(1)G0050 l(1)G0303 CG4317	Multiple inositol polyphosphate phosphatase 2	X:5990318-5991801
2987	2	1	X	99	5990318	5991801	684	611	1.11979	73	0	0	1484	5991059	0.0491914	5'_of_gene	7320	X	-1	5978807	5983739	FBgn0029840	raptor	dRaptor CG4320 Raptor target of rapamycin (TOR)-associated protein raptor/CG4320 dRap 4320	raptor	X:5990318-5991801
2187	1	1	X	99	738476	740140	752	672	1.11976	80	0	0	1665	739308	0.048048	Inside_gene(3' side)	0	X	1	738870	739229	FBgn0029535	CG14635			X:738476-740140
5054	1	1	X	99	16990223	16991761	729	652	1.11975	77	0	0	1539	16990992	0.0500325	Inside_gene(3' side)	0	X	1	16985887	16992520	FBgn0030816	CG16700			X:16990223-16991761
5054	1	1	X	99	16990223	16991761	729	652	1.11975	77	0	0	1539	16990992	0.0500325	5'_of_gene	4319	X	1	16995311	16998597	FBgn0030817	CG4991	CT15971		X:16990223-16991761
3561	5	1	3R	99	19078709	19080454	782	699	1.11974	83	0	0	1746	19079581	0.0475372	5'_of_gene	4958	3R	-1	19053439	19074623	FBgn0039064	CG4467	FBan0004467 FBan0013825 CG13825 FBgn0040592 CG13825		3R:19078709-19080454
3561	1	1	3R	99	19078709	19080454	782	699	1.11974	83	0	0	1746	19079581	0.0475372	Inside_gene(3' side)	0	3R	1	19077266	19080793	FBgn0039066	EloA	dEloA CG6755 Elo-A Elongin-A	Elongin A	3R:19078709-19080454
3561	3	1	3R	99	19078709	19080454	782	699	1.11974	83	0	0	1746	19079581	0.0475372	5'_of_gene	2382	3R	-1	19075165	19077199	FBgn0039065	CG4449			3R:19078709-19080454
3561	2	1	3R	99	19078709	19080454	782	699	1.11974	83	0	0	1746	19079581	0.0475372	3'_of_gene	1211	3R	-1	19080792	19083779	FBgn0039067	wda	CG4448 WFA	will decrease acetylation	3R:19078709-19080454
2285	1	1	3R	99	3357059	3358366	681	609	1.11969	72	0	0	1308	3357712	0.0550459	Inside_gene(3' side)	0	3R	1	3356377	3358873	FBgn0003885	alphaTub84D	Tub alpha-Tubulin alpha-tubulin alpha-Tub tubulin alpha3 alpha tubulin tubulin alphatubulin alphaTUB CG2512 ALPHA 84D D.m.ALPHA-84D alpha3 aTub84D T 3t alpha84D DTA4 alphaTub84D alphaTub3 alpha3t alpha-Tub84D alphaTub alpha-tubulin at 84D alphaT Tubulin at 84D alphaTub84 alpha-tub84D	alpha-Tubulin at 84D	3R:3357059-3358366
2285	5	1	3R	99	3357059	3358366	681	609	1.11969	72	0	0	1308	3357712	0.0550459	5'_of_gene	3213	3R	-1	3350286	3354499	FBgn0015574	alpha-Est6	Esterase-6 alphaE6 aE6 fragment G fragment F fragment E G F E unnamed CG1108 DmalphaE6	alpha-Esterase-6	3R:3357059-3358366
767	1	1	2L	99	10651925	10653135	597	534	1.11966	63	0	0	1211	10652530	0.0520231	Inside_gene(5' side)	0	2L	1	10651978	10654499	FBgn0032276	CG17098			2L:10651925-10653135
767	1	1	2L	99	10651925	10653135	597	534	1.11966	63	0	0	1211	10652530	0.0520231	5'_of_gene	9557	2L	1	10662087	10671489	FBgn0051871	CG31871	FBgn0032277 FBgn0032278 CG17099 CG17087		2L:10651925-10653135
767	2	1	2L	99	10651925	10653135	597	534	1.11966	63	0	0	1211	10652530	0.0520231	3'_of_gene	2378	2L	1	10646435	10650152	FBgn0032275	CG17097			2L:10651925-10653135
3585	1	1	3R	99	77651	78691	580	519	1.11961	61	0	0	1041	78171	0.0585975	Inside_gene(3' side)	0	3R	-1	77614	78765	FBgn0250821	CG14644	FBgn0037226 FBan0014644 FBgn0045388 NEST:bs06h05		3R:77651-78691
528	1	1	X	99	12676784	12678335	726	649	1.11955	77	0	0	1552	12677559	0.0496134	Inside_gene(5' side)	0	X	-1	12670605	12678991	FBgn0052647	CG32647	FBgn0030422 FBgn0030423 FBgn0042226 FBgn0062941 CT35953 CG15723 CG3794 CG18453 BcDNA:RH40632		X:12676784-12678335
700	3	1	2L	99	7680951	7682475	654	585	1.11944	69	0	0	1525	7681713	0.0452459	5'_of_gene	6635	2L	-1	7647035	7675078	FBgn0024290	Slob	CG6772-RB CG6772-PB CG6772-RA CG6772-PA CG6772-RC CG6772-PC giant slob slob CG6772 SLO-binding protein	Slowpoke binding protein	2L:7680951-7682475
700	1	1	2L	99	7680951	7682475	654	585	1.11944	69	0	0	1525	7681713	0.0452459	Inside_gene(3' side)	0	2L	1	7666047	7689459	FBgn0040299	Myo28B1	FBgn0031928 myosin VII 28B1-B4 myosin VII (28B) Myosin VIIB Myo28B 28B VIIb 28B DmVIIB CG6976 Myosin VII	Myo28B1	2L:7680951-7682475
611	1	1	3R	99	5231422	5233898	1234	1103	1.11935	131	0	0	2477	5232660	0.0528866	Inside_gene(3' side)	0	3R	1	5230097	5233579	FBgn0260237	CG42511			3R:5231422-5233898
611	4	1	3R	99	5231422	5233898	1234	1103	1.11935	131	0	0	2477	5232660	0.0528866	5'_of_gene	2669	3R	-1	5228286	5229991	FBgn0037688	CG9356			3R:5231422-5233898
3134	1	1	3R	99	16728100	16729404	673	602	1.11905	71	0	0	1305	16728752	0.0544061	Inside_gene(5' side)	0	3R	1	16727716	16733987	FBgn0038840	CG5621	FBgn0044796 CT17756 anon-WO0138359.5		3R:16728100-16729404
4095	1	1	2R	99	1887608	1888833	592	530	1.11895	62	0	0	1226	1888220	0.050571	Inside_gene(3' side)	0	2R	1	1868785	1900039	FBgn0004603	Src42A	FBgn0010284 FBgn0014884 FBgn0021964 FBgn0022795 FBgn0024932 src42A Src42 DSrc42A Src src42 Dsrc42A SRC 42A CG7873 SK2-4 src Dsrc41 dtk5 DmHD-29 Src41 Su(Raf)1 Su1 Dm SRC41 dtk-5 Suppressor of pole hole Suppressor of raf-like-oncogene Su(phl)1 Su(D-raf)1 SRC42A Tyrosine kinase 5 l(2)k10108 Tk5 HD-29 Dtk5 dSrc	Src oncogene at 42A	2R:1887608-1888833
4095	2	1	2R	99	1887608	1888833	592	530	1.11895	62	0	0	1226	1888220	0.050571	Inside_gene(3' side)	0	2R	1	1885303	1888932	FBgn0033049	CG14471			2R:1887608-1888833
2386	1	1	3L	99	15898201	15899373	549	491	1.11888	58	0	0	1173	15898787	0.0494459	Inside_gene(3' side)	0	3L	-1	15893250	15904560	FBgn0036544	CG6114	SNF1-related		3L:15898201-15899373
382	2	1	3L	99	10968324	10969488	548	490	1.11885	58	0	0	1165	10968906	0.0497854	3'_of_gene	5920	3L	-1	10974826	11001924	FBgn0013469	klu	FBgn0010931 FBgn0010938 P09036 klumphuss l(3)10052 l(3)09036 CG12296 Klu	klumpfuss	3L:10968324-10969488
2064	1	1	X	99	16650511	16651712	644	576	1.11853	68	0	0	1202	16651111	0.0565724	5'_of_gene	5168	X	-1	16621336	16645943	FBgn0027528	CG9634	BcDNA:LD21405		X:16650511-16651712
4484	1	1	3R	99	21805993	21807103	585	524	1.11824	61	0	0	1111	21806548	0.0549055	5'_of_gene	2187	3R	1	21808735	21820876	FBgn0015269	Nf1	dNF1 NF1 neurofibromatosis type 1 Neurofibromatosis-1 CG8318 NF-1 Nf-1 Neurofibromin 1 neurofibromatosis 1 Neurofibromin Neurofibromatosis Factor 1 Neurofibromatosis 1	Neurofibromin 1	3R:21805993-21807103
987	1	1	3R	99	24963728	24965160	720	644	1.11813	76	0	0	1433	24964444	0.0530356	Inside_gene(5' side)	0	3R	1	24964388	24971515	FBgn0039640	CG14516			3R:24963728-24965160
987	2	1	3R	99	24963728	24965160	720	644	1.11813	76	0	0	1433	24964444	0.0530356	Inside_gene(5' side)	0	3R	-1	24963692	24964295	FBgn0039639	CG14512			3R:24963728-24965160
2943	1	1	2L	99	13174298	13175297	619	554	1.11812	65	0	0	1000	13174797	0.065	Inside_gene(5' side)	0	2L	-1	13169643	13176783	FBgn0032475	Sfmbt	SFMBT dSfmbt CG16975	Scm-related gene containing four mbt domains	2L:13174298-13175297
2943	1	1	2L	99	13174298	13175297	619	554	1.11812	65	0	0	1000	13174797	0.065	5'_of_gene	2375	2L	1	13177172	13178978	FBgn0032476	CG5439			2L:13174298-13175297
3510	1	1	3R	99	17069136	17070940	855	765	1.11805	90	0	0	1805	17070038	0.0498615	5'_of_gene	2988	3R	1	17073026	17090856	FBgn0038874	ETHR	FBgn0046538 FBgn0046539 CG5911 CG5911b CG5911a anon-WO0170980.38 anon-WO0170980.37 Dm ETHRa	ETHR	3R:17069136-17070940
3510	1	1	3R	99	17069136	17070940	855	765	1.11805	90	0	0	1805	17070038	0.0498615	Inside_gene(3' side)	0	3R	1	17068351	17071140	FBgn0038873	CG5892			3R:17069136-17070940
3191	1	1	3L	99	8388895	8389949	651	583	1.11801	68	0	0	1055	8389422	0.064455	5'_of_gene	2847	3L	1	8392269	8395395	FBgn0035888	CG7120	FBgn0063332 BcDNA:AT15424		3L:8388895-8389949
3778	1	1	3L	99	841647	843218	766	686	1.11768	80	0	0	1572	842432	0.0508906	5'_of_gene	1836	3L	1	844268	851080	FBgn0035168	CG13889			3L:841647-843218
3778	1	1	3L	99	841647	843218	766	686	1.11768	80	0	0	1572	842432	0.0508906	Inside_gene(5' side)	0	3L	1	841718	843411	FBgn0035167	Gr61a	Gustatory receptor 61D1 Gr61D1 CG13888 Dmel61a	Gustatory receptor 61a	3L:841647-843218
3778	6	1	3L	99	841647	843218	766	686	1.11768	80	0	0	1572	842432	0.0508906	5'_of_gene	1071	3L	-1	839980	841361	FBgn0035166	CG13902			3L:841647-843218
3161	1	1	2R	99	11359861	11361106	551	493	1.11766	58	0	0	1246	11360483	0.046549	Inside_gene(3' side)	0	2R	-1	11359970	11370338	FBgn0034021	CG8180			2R:11359861-11361106
4310	1	1	2R	99	18437660	18439354	835	748	1.11747	87	0	0	1695	18438507	0.0513274	Inside_gene(5' side)	0	2R	1	18437605	18439618	FBgn0034736	CG6018	DmalphaE1-O alphaE1-O orphan alpha-esterase		2R:18437660-18439354
2938	1	1	X	99	13153561	13155390	955	855	1.11742	100	0	0	1830	13154475	0.0546448	5'_of_gene	1952	X	-1	13108442	13152523	FBgn0004456	mew	FBgn0028276 FBgn0040161 alphaPS1 PS1 integrin alphaPS1 integrin alpha integrin alpha-PS1-integrin Position-specific-1 antigen PS1 alpha[[PS1]] CG1771 CT5254 alpha-PS1 PS1alpha aPS1 l(1)G0429 l(1)G0443 Position-specific-antigen-1alpha PSalpha1 multiple edematous wing alpha1Int alpha1 integrin alphaPS integrin alpha[[PS1]] subunit of integrin integrin alphaPS1	multiple edematous wings	X:13153561-13155390
2938	1	1	X	99	13153561	13155390	955	855	1.11742	100	0	0	1830	13154475	0.0546448	Inside_gene(5' side)	0	X	1	13153028	13156527	FBgn0000346	comt	FBgn0011678 FBgn0030463 NSF-1 dNSF-1 dnsf1 dNSF1 CG1618 NSF1 DmNSF dNsf1 N-ethylmaleimide-sensitive fusion protein NSF Nsf com dNSF NEM-sensitive fusion protein CG 1618	comatose	X:13153561-13155390
3423	1	1	3L	99	11725374	11726640	623	558	1.11725	65	0	0	1267	11726007	0.0513023	Inside_gene(3' side)	0	3L	1	11725244	11726712	FBgn0052087	CG32087	FBgn0036200 CG7308		3L:11725374-11726640
3423	2	1	3L	99	11725374	11726640	623	558	1.11725	65	0	0	1267	11726007	0.0513023	3'_of_gene	966	3L	1	11721517	11725041	FBgn0052088	CG32088	FBgn0036200 CG32088-RA CG32088-PA FBtr0076116 FBpp0075847 CG7308		3L:11725374-11726640
3423	1	1	3L	99	11725374	11726640	623	558	1.11725	65	0	0	1267	11726007	0.0513023	3'_of_gene	4789	3L	1	11714020	11721218	FBgn0036199	Bmcp	dmUCP5 DmUCP5 DmBMCP CG7314 UCP5 ucp5	Bmcp	3L:11725374-11726640
3327	1	1	3R	99	22274903	22276246	688	616	1.11713	72	0	0	1344	22275574	0.0535714	5'_of_gene	800	3R	1	22276374	22278057	FBgn0042710	Hex-t2	FBgn0029168 FBgn0039426 FBgn0044670 FBgn0052849 Hexokinase hexokinase HK CG5443 Hex CG32849 anon-WO0140519.203	Hex-t2	3R:22274903-22276246
3327	1	1	3R	99	22274903	22276246	688	616	1.11713	72	0	0	1344	22275574	0.0535714	Inside_gene(3' side)	0	3R	1	22274801	22276273	FBgn0042711	Hex-t1	FBgn0029168 FBgn0039426 FBgn0053102 Hexokinase hexokinase HK CG5443 Hex DHK-453 CG54430 CG33102 HEX-t1 Hexokinase-t1	Hex-t1	3R:22274903-22276246
3327	4	1	3R	99	22274903	22276246	688	616	1.11713	72	0	0	1344	22275574	0.0535714	5'_of_gene	2681	3R	1	22278255	22280311	FBgn0039427	CG5447			3R:22274903-22276246
4347	2	1	3R	99	25960946	25963040	917	821	1.11711	96	0	0	2095	25961993	0.0458234	5'_of_gene	1672	3R	-1	25958698	25960321	FBgn0086355	Tpi	FBgn0003738 FBgn0063906 TPI sgk tpi ND14 TPIS CG2171 Neurodegeneration 14 sugarkill wstd wasted away Triosephosphate isomerase triose phosphate isomerase	Triose phosphate isomerase	3R:25960946-25963040
1703	1	1	3R	99	4468949	4470252	706	633	1.11705	73	0	0	1304	4469600	0.0559816	Inside_gene(3' side)	0	3R	-1	4468782	4471179	FBgn0037601	Cyp313b1	313b1 CG9716	Cyp313b1	3R:4468949-4470252
3693	1	1	X	99	5876228	5877531	623	558	1.11691	65	0	0	1304	5876879	0.0498466	Inside_gene(3' side)	0	X	1	5860314	5880729	FBgn0029830	Grip	FBgn0040917 DGrip grip CG14447 CG5980 dgrip Glutamate receptor interacting protein dGRIP Dgrip Glutamate-receptor-interacting-protein	Glutamate receptor binding protein	X:5876228-5877531
1473	2	1	X	99	4974132	4975270	644	577	1.11687	67	0	0	1139	4974701	0.0588235	5'_of_gene	5165	X	1	4979866	5145183	FBgn0086911	rg	FBgn0003244 FBgn0021748 FBgn0040912 CG15466 Akap550 DAKAP550 Drosophila A kinase anchor protein A kinase anchor protein 550 facetious fas CG15466 pebbled CG6775 AKAP	rugose	X:4974132-4975270
1473	1	1	X	99	4974132	4975270	644	577	1.11687	67	0	0	1139	4974701	0.0588235	Inside_gene(5' side)	0	X	-1	4969028	4978760	FBgn0052767	CG32767	FBgn0029742 FBgn0029743 FBgn0047261 i7 LD34931 CG5086 CG5113 BcDNA:GM08530		X:4974132-4975270
4944	1	1	2L	99	13026458	13027479	642	575	1.11678	67	0	0	1022	13026968	0.0655577	5'_of_gene	7534	2L	-1	13013388	13019434	FBgn0032467	CG9934	dUfd2 ufd2 CG 9934 UFD2b		2L:13026458-13027479
777	1	1	3R	99	4594917	4596197	626	561	1.11672	65	0	0	1281	4595557	0.0507416	Inside_gene(5' side)	0	3R	1	4595116	4596875	FBgn0037626	CG8236			3R:4594917-4596197
1535	1	1	2L	99	3605000	3607471	1188	1064	1.1167	124	0	0	2472	3606235	0.0501618	Inside_gene(5' side)	0	2L	-1	3604222	3606748	FBgn0002985	odd	FBgn0010502 ODD CG3851 Odd Odd-skipped l(2)01863 ods oddskipped odd-skipped Odd Skipped Odd skipped odd paired	odd skipped	2L:3605000-3607471
4124	7	1	2L	99	11120666	11122133	677	607	1.11655	70	0	0	1468	11121399	0.0476839	5'_of_gene	1085	2L	-1	11115636	11120314	FBgn0027582	CG6230	dCOD1 BcDNA:GH06032		2L:11120666-11122133
4124	1	1	2L	99	11120666	11122133	677	607	1.11655	70	0	0	1468	11121399	0.0476839	Inside_gene(5' side)	0	2L	-1	11120641	11121683	FBgn0032345	CG14921			2L:11120666-11122133
4061	1	1	3L	99	3944052	3945565	654	586	1.11641	68	0	0	1514	3944808	0.0449141	Inside_gene(3' side)	0	3L	1	3942850	3946457	FBgn0035477	CG14982			3L:3944052-3945565
4061	5	1	3L	99	3944052	3945565	654	586	1.11641	68	0	0	1514	3944808	0.0449141	5'_of_gene	2347	3L	-1	3941008	3942461	FBgn0027552	CG10863	BcDNA:GH10614 dm1/AKR2E3		3L:3944052-3945565
2383	1	1	2L	99	4198522	4200489	900	807	1.11638	93	0	0	1968	4199505	0.0472561	5'_of_gene	1447	2L	-1	4189497	4198058	FBgn0031589	CG3714	AAF51037		2L:4198522-4200489
4893	1	1	3R	99	26660974	26662217	546	490	1.1163	56	0	0	1244	26661595	0.0450161	Inside_gene(3' side)	0	3R	1	26653572	26667756	FBgn0039804	CG15544			3R:26660974-26662217
3402	1	1	X	99	19104818	19106052	615	551	1.11626	64	0	0	1235	19105435	0.0518219	Inside_gene(5' side)	0	X	-1	19102854	19105391	FBgn0030998	CG14195			X:19104818-19106052
3402	2	1	X	99	19104818	19106052	615	551	1.11626	64	0	0	1235	19105435	0.0518219	5'_of_gene	9222	X	1	19114657	19129946	FBgn0031001	CG7884			X:19104818-19106052
3402	1	1	X	99	19104818	19106052	615	551	1.11626	64	0	0	1235	19105435	0.0518219	5'_of_gene	1855	X	1	19107290	19108971	FBgn0030999	Mur18B	FBgn0044762 anon-WO0140519.120 Mur18B CG7874	Mucin related 18B	X:19104818-19106052
935	1	1	2L	99	8777780	8780365	1197	1073	1.11624	124	0	0	2586	8779072	0.0479505	Inside_gene(3' side)	0	2L	-1	8777660	8781251	FBgn0032069	CG9468			2L:8777780-8780365
2115	1	1	3R	99	26678600	26679900	583	523	1.11623	60	0	0	1301	26679250	0.0461184	Inside_gene(3' side)	0	3R	1	26678037	26680095	FBgn0003720	tll	TAILLESS NR2E2 Tll CG1378 Tailless TLL	tailless	3R:26678600-26679900
4476	1	1	X	99	3804492	3805729	614	551	1.11618	63	0	0	1238	3805110	0.0508885	Inside_gene(5' side)	0	X	-1	3789080	3805808	FBgn0260658	CG42541	CG32776-PB CG32776-RB CG32776-PA CG32776-RA FBgn0029682 FBgn0029683 FBgn0062938 CG32776 FBgn0029684 CG15240 FBgn0052776 CG15240 CG16828 CG16829 BcDNA:RH43809 CG32776		X:3804492-3805729
4491	1	1	2L	99	1695636	1697267	784	703	1.11613	81	0	0	1632	1696451	0.0496324	Inside_gene(3' side)	0	2L	1	1651260	1698632	FBgn0086758	chinmo	FBgn0082597 FBgn0010566 FBgn0051666 FBgn0031353 FBgn0031354 FBgn0031355 Chinmo chronologically inappropriate morphogenesis F unnamed lethal (2) 04111 l(2)04111 CG10871 CG17156 CG17649 CG31666	Chronologically inappropriate morphogenesis	2L:1695636-1697267
2796	1	1	3L	99	23097773	23099083	633	568	1.1158	65	0	0	1311	23098428	0.0495805	3'_of_gene	1866	3L	1	23092680	23096562	FBgn0000258	CkIIalpha	FBgn0062248 FBgn0066006 CK2alpha CKII CK2 casein kinase 2 DmCK2alpha CKIIalfa CKIIalpha dCKII CK2a DmCKIIalpha CK-II CKII-alpha Timekeeper Tik CKIIa CG17520 CK II NAP1-kinase CK2 alpha CkII Casein kinase II CK-II alpha CK-2 CkIIalpha Cask-II-a anon-WO02059370.53 dCK2alpha alpha subunit of Drosophila casein kinase II protein kinase CK2 dCKII alpha Ck2alpha CK2-alpha Casein kinase II-alpha subunit	Casein kinase II alpha subunit	3L:23097773-23099083
2542	1	1	X	99	7606829	7608018	588	527	1.11577	61	0	0	1190	7607423	0.0512605	Inside_gene(3' side)	0	X	-1	7606816	7611961	FBgn0029955	CG15478			X:7606829-7608018
3783	1	1	X	99	8544534	8545652	585	525	1.11551	60	0	0	1119	8545093	0.0536193	Inside_gene(5' side)	0	X	-1	8524192	8544710	FBgn0004102	oc	FBgn0002979 FBgn0003021 orthodenticle otd Orthodenticle Otx Otd uvi-insensitive uvi ort l(1)8Ac l(1)7Ff CG12154 Ocelliless Oc	ocelliless	X:8544534-8545652
5023	1	1	2L	99	14019444	14020380	571	512	1.11537	59	0	0	937	14019912	0.0629669	Inside_gene(5' side)	0	2L	-1	14018734	14020208	FBgn0001967	nimC3	FBgn0032542 CG16880 l(2)34Fa BG:DS05899.2 l(2)k00811 l34Fa br30 l(2)br30 lethal (2) 34Fa NimC3 I(2)34Fa	nimrod C3	2L:14019444-14020380
1464	1	1	3L	99	7578222	7579444	616	553	1.11527	63	0	0	1223	7578833	0.0515127	5'_of_gene	7373	3L	1	7586206	7632681	FBgn0035802	CG33275	FBgn0035801 FBgn0035803 FBgn0035804 FBgn0053167 FBgn0053275 CG7515 CG33167 CG7520 CG7511 CG7513		3L:7578222-7579444
1464	1	1	3L	99	7578222	7579444	616	553	1.11527	63	0	0	1223	7578833	0.0515127	Inside_gene(3' side)	0	3L	1	7576607	7580288	FBgn0035799	CG14838			3L:7578222-7579444
2561	1	1	2R	99	12322163	12323321	545	489	1.1152	56	0	0	1159	12322742	0.0483175	Inside_gene(5' side)	0	2R	-1	12321353	12323459	FBgn0034127	CG7848			2R:12322163-12323321
1503	1	1	3L	99	20591755	20593144	607	545	1.11498	62	0	0	1390	20592449	0.0446043	Inside_gene(3' side)	0	3L	-1	20590241	20613636	FBgn0001323	knrl	knirps-related Knirps-related knirps related Knrl NR0A2 CG4761	knirps-like	3L:20591755-20593144
1140	1	1	3L	99	4556615	4557854	601	540	1.11478	61	0	0	1240	4557234	0.0491935	Inside_gene(5' side)	0	3L	1	4556087	4592295	FBgn0260657	CG42540	FBgn0035559 FBgn0035560 FBgn0040700 FBgn0052245 CG13719 CG32245 CG13719 CG7468 CG13718 CG32245		3L:4556615-4557854
2760	2	1	3R	99	15758081	15760888	1318	1183	1.11469	135	0	0	2808	15759484	0.0480769	Inside_gene(5' side)	0	3R	-1	15757521	15760842	FBgn0021776	mira	Miranda Mira Mir mir MIR CG12249 MIRA	miranda	3R:15758081-15760888
4622	1	1	3R	99	12441385	12442817	748	672	1.1145	76	0	0	1433	12442101	0.0530356	Inside_gene(3' side)	0	3R	1	12441033	12442876	FBgn0038449	CG17562			3R:12441385-12442817
2740	1	1	3R	99	21599354	21600769	620	557	1.11447	63	0	0	1416	21600061	0.0444915	Inside_gene(5' side)	0	3R	-1	21599056	21600121	FBgn0039366	CG17198	CG17198-RA CG17198-PA		3R:21599354-21600769
2740	2	1	3R	99	21599354	21600769	620	557	1.11447	63	0	0	1416	21600061	0.0444915	Inside_gene(3' side)	0	3R	-1	21599439	21601091	FBgn0039367	CG17197	CG17197-PA		3R:21599354-21600769
4221	2	1	2L	99	3310554	3311583	544	489	1.11446	55	0	0	1030	3311068	0.0533981	5'_of_gene	2279	2L	1	3313347	3317086	FBgn0031518	CG3277			2L:3310554-3311583
4221	1	1	2L	99	3310554	3311583	544	489	1.11446	55	0	0	1030	3311068	0.0533981	Inside_gene(3' side)	0	2L	1	3309222	3311684	FBgn0031517	CG15406			2L:3310554-3311583
4221	4	1	2L	99	3310554	3311583	544	489	1.11446	55	0	0	1030	3311068	0.0533981	5'_of_gene	7939	2L	-1	3294926	3303129	FBgn0031516	CG9663			2L:3310554-3311583
463	1	1	2R	99	19450333	19451339	581	522	1.11444	59	0	0	1007	19450836	0.0585899	Inside_gene(3' side)	0	2R	1	19448017	19451570	FBgn0015277	Pi3K59F	PI3K dPI 3-kinase PI3-kinase PI 3-kinase dPI3K CG5373 PI(3)K PI3K-59F PI3K_59F DmVps34 VPS34 Vps34 PI[[3]]K Pi3K_59F	Phosphotidylinositol 3 kinase 59F	2R:19450333-19451339
463	1	1	2R	99	19450333	19451339	581	522	1.11444	59	0	0	1007	19450836	0.0585899	5'_of_gene	766	2R	1	19451602	19452273	FBgn0050184	CG30184			2R:19450333-19451339
5021	1	1	2L	99	11148419	11149622	598	537	1.11443	61	0	0	1204	11149020	0.0506645	Inside_gene(5' side)	0	2L	-1	11138801	11148875	FBgn0010197	Gyc32E	FBgn0053114 GYC 32E CG6275 DMRGC GC unnamed Guanylate cyclase receptor-type Gyc-r Cyg1 CG33114	Guanyl cyclase at 32E	2L:11148419-11149622
376	4	1	3L	99	1343975	1345090	642	577	1.11436	65	0	0	1116	1344532	0.0582437	5'_of_gene	2129	3L	-1	1339457	1342403	FBgn0035213	CG2199			3L:1343975-1345090
376	1	1	3L	99	1343975	1345090	642	577	1.11436	65	0	0	1116	1344532	0.0582437	Inside_gene(3' side)	0	3L	-1	1342490	1424979	FBgn0003138	Ptp61F	FBgn0035219 FBgn0043788 FBgn0044527 FBgn0062112 PTP61F protein tyrosine phosphatase ptp61F DPTP61F R-PTP 61F CG9181 protein-tyrosine-phosphatase dPTP61F dptp61F CG9178 BEST:LP01280 anon-WO0118547.297 anon-WO0140519.98	Protein tyrosine phosphatase 61F	3L:1343975-1345090
4490	1	1	2R	99	6000035	6001017	556	500	1.11421	56	0	0	983	6000526	0.0569685	Inside_gene(5' side)	0	2R	1	5997245	6004696	FBgn0003071	Pfk	FBgn0010618 6-phosphofructokinase CG4001 BcDNA.GH12192 pfk l(2)06339 BcDNA:GH12192 PFK	Phosphofructokinase	2R:6000035-6001017
4332	2	1	3R	99	12897235	12898651	726	652	1.1142	74	0	0	1417	12897943	0.052223	Inside_gene(5' side)	0	3R	-1	12896245	12898509	FBgn0038473	ns1	ns1 Nucleostemin 1 CG3983 dmNS1	nucleostemin 1	3R:12897235-12898651
4332	1	1	3R	99	12897235	12898651	726	652	1.1142	74	0	0	1417	12897943	0.052223	Inside_gene(5' side)	0	3R	1	12898453	12899517	FBgn0038474	mRpS11	FBgn0063651 MRP-S11 CG5184 BcDNA:RH70248 GH1	mitochondrial ribosomal protein S11	3R:12897235-12898651
4332	1	1	3R	99	12897235	12898651	726	652	1.1142	74	0	0	1417	12897943	0.052223	3'_of_gene	1808	3R	1	12879729	12896135	FBgn0020493	Dad	FBgn0024521 FBgn0025250 FBgn0062662 dad Daughters against dpp l(3)j1E4 daughters against dpp DAD Dad1 1883 EP(3)3196 anon-fast-evolving-1F5 anon-EST:fe1F5 EP3196 CG5201 daughter against dpp Daughters against Dpp Daughters against DPP	Daughters against dpp	3R:12897235-12898651
1891	1	1	3R	99	20174856	20176056	671	603	1.11415	68	0	0	1201	20175456	0.0566195	Inside_gene(5' side)	0	3R	1	20174913	20181960	FBgn0039187	CG6454			3R:20174856-20176056
2504	1	1	2R	99	9409332	9410823	666	598	1.11412	68	0	0	1492	9410077	0.0455764	Inside_gene(3' side)	0	2R	1	9409269	9410806	FBgn0033850	CG13331			2R:9409332-9410823
595	1	1	4	99	572599	574248	792	711	1.11403	81	0	0	1650	573423	0.0490909	Inside_gene(5' side)	0	4	-1	565889	578440	FBgn0026869	Thd1	G/T-mismatch-specific-thymine-DNA-glycosylase CG1981 1981	Thd1	4:572599-574248
595	1	1	4	99	572599	574248	792	711	1.11403	81	0	0	1650	573423	0.0490909	5'_of_gene	5185	4	1	578608	586562	FBgn0022361	Pur-alpha	Pur-alpha pur-alpha PURalpha CG1507 Pur-a	Purine-rich binding protein-alpha	4:572599-574248
1027	1	1	3R	99	7197618	7201899	1871	1681	1.11368	190	0	0	4282	7199758	0.0443718	Inside_gene(5' side)	0	3R	1	7197709	7219326	FBgn0004595	pros	FBgn0010941 FBgn0011397 FBgn0011437 FBgn0011497 FBgn0011499 FBgn0011504 FBgn0011507 FBgn0011515 FBgn0011524 FBgn0020281 FBgn0024917 FBgn0026852 FBgn0044730 FBgn0063172 Pros Prospero a la voile et a la vapeur Prosp pro Voila DROPROSA PROS-2 PROS-1 DMPROSPER l(3)10419 671/2 1316/02 1167/13 1135/09 1135/07 0989/01 0763/13 0671/02 0664/07 0585/13 0563/18 0451/09 0441/16 0320/10 0244/09 unnamed l(3)rO…	prospero	3R:7197618-7201899
3619	2	1	2L	99	4442148	4444397	1161	1043	1.11358	118	0	0	2250	4443272	0.0524444	5'_of_gene	1460	2L	1	4444732	4446765	FBgn0031604	Elp3	ELP3 elp3 elongator protein 3 dmHAG408 Dmel/ELP3 HAT Dmel\ELP3 CG15433	Elp3	2L:4442148-4444397
3619	2	1	2L	99	4442148	4444397	1161	1043	1.11358	118	0	0	2250	4443272	0.0524444	Inside_gene(3' side)	0	2L	-1	4442870	4444677	FBgn0027609	morgue	CG15437 BcDNA:GH02435 Morgue morgue	modifier of rpr and grim, ubiquitously expressed	2L:4442148-4444397
3619	1	1	2L	99	4442148	4444397	1161	1043	1.11358	118	0	0	2250	4443272	0.0524444	Inside_gene(3' side)	0	2L	1	4442429	4442985	FBgn0031603	CG15432			2L:4442148-4444397
1532	1	1	X	99	5963924	5965767	784	705	1.11351	79	0	0	1844	5964845	0.0428416	Inside_gene(3' side)	0	X	-1	5963159	5968890	FBgn0029837	Tsp5D	CG4690 Dm.Tsp5D	Tetraspanin 5D	X:5963924-5965767
466	1	1	3R	99	12446396	12448123	753	677	1.11348	76	0	0	1728	12447259	0.0439815	Inside_gene(5' side)	0	3R	1	12446551	12448424	FBgn0038451	CG14893	CT34717		3R:12446396-12448123
371	1	1	3R	99	17492658	17495175	1235	1110	1.11338	125	0	0	2518	17493916	0.0496426	Inside_gene(3' side)	0	3R	-1	17492275	17497472	FBgn0259113	DNApol-alpha180	FBgn0004493 FBgn0010016 FBgn0041636 DNApol-alpha180 E(mus304) Dmpol alpha DNA polymerase 180K DNA polymerase-primase 180 kda subunit DNA-polymerase alpha DNA polymerase alpha CG6349 pol alpha DNA polalpha DmPolalpha AAB24152 polalphap180 POLA polalpha Polalpha DNApol-alpha DNApola DNApolalpha 183 kDa pol alpha Pol 180 kDa subunit of polymerase-primase 180 kDa subunit Enhancer of mus304 DNA polyme…	DNA polymerase alpha 180kD	3R:17492658-17495175
4619	1	1	3R	99	14865535	14867402	859	772	1.11337	87	0	0	1868	14866468	0.0465739	Inside_gene(5' side)	0	3R	1	14865234	14869965	FBgn0038676	CG6026			3R:14865535-14867402
3643	1	1	2R	99	16885539	16886555	568	511	1.11335	57	0	0	1017	16886047	0.0560472	Inside_gene(5' side)	0	2R	1	16884146	16894148	FBgn0034570	CG10543			2R:16885539-16886555
4188	1	1	X	99	15240167	15242759	1261	1133	1.11328	128	0	0	2593	15241463	0.0493637	Inside_gene(5' side)	0	X	1	15239152	15244054	FBgn0030631	CG6227	Prp5 DmRH29 cg6227		X:15240167-15242759
4188	3	1	X	99	15240167	15242759	1261	1133	1.11328	128	0	0	2593	15241463	0.0493637	5'_of_gene	2809	X	-1	15236890	15238654	FBgn0030630	CG12608			X:15240167-15242759
1931	1	1	2L	99	7185838	7187594	799	718	1.11323	81	0	0	1757	7186716	0.0461013	Inside_gene(3' side)	0	2L	-1	7185461	7188068	FBgn0031894	CG4496			2L:7185838-7187594
1931	1	1	2L	99	7185838	7187594	799	718	1.11323	81	0	0	1757	7186716	0.0461013	3'_of_gene	1186	2L	1	7182236	7185530	FBgn0031893	CG4495			2L:7185838-7187594
5051	1	1	X	99	17136045	17138929	1339	1203	1.1132	136	0	0	2885	17137487	0.0471404	Inside_gene(5' side)	0	X	-1	17135295	17139028	FBgn0030833	CG8915	cg8915 helicasa		X:17136045-17138929
1814	1	1	2R	99	13642407	13643899	652	586	1.11309	66	0	0	1493	13643153	0.0442063	Inside_gene(5' side)	0	2R	-1	13641052	13643923	FBgn0034276	CG6385			2R:13642407-13643899
1814	1	1	2R	99	13642407	13643899	652	586	1.11309	66	0	0	1493	13643153	0.0442063	5'_of_gene	1769	2R	1	13644922	13648022	FBgn0022740	HLH54F	FBgn0020923 bHLH54F HLH102C CG5005 bHLHa9 HLH54F-Dm	HLH54F	2R:13642407-13643899
2021	1	1	2R	99	12216990	12218115	586	527	1.11303	59	0	0	1126	12217552	0.0523979	Inside_gene(3' side)	0	2R	-1	12212318	12224142	FBgn0020611	Vha44	vha44 vacuolar ATPase C-subunit C subunit V-ATPase l(2)6072 V-ATPase C subunit 6072 CG8048 Vacuolar H ATPase 44kD C subunit	Vacuolar H[ ] ATPase 44kD C subunit	2R:12216990-12218115
2021	1	1	2R	99	12216990	12218115	586	527	1.11303	59	0	0	1126	12217552	0.0523979	5'_of_gene	6043	2R	1	12223595	12228760	FBgn0010611	Hmgs	FBgn0034115 FBgn0034116 HMG-CoA synthase CG4311 CG16796 l(2)06214 Ov25	HMG Coenzyme A synthase	2R:12216990-12218115
2360	2	1	3R	99	1627814	1628865	551	496	1.11297	55	0	0	1052	1628339	0.0522814	5'_of_gene	539	3R	1	1628878	1633991	FBgn0037380	CG11000			3R:1627814-1628865
1571	1	1	2R	99	15195709	15197035	693	623	1.11292	70	0	0	1327	15196372	0.0527506	Inside_gene(3' side)	0	2R	-1	15194952	15198197	FBgn0034433	endoB	endophilin D-endoB Endophilin CG9834 EndoB D-EndoB	endophilin B	2R:15195709-15197035
3040	1	1	2R	99	12752920	12754617	779	700	1.11288	79	0	0	1698	12753768	0.0465253	Inside_gene(5' side)	0	2R	-1	12750470	12755218	FBgn0014870	Psi	PSI EG:EG0003.2 CG8912	P-element somatic inhibitor	2R:12752920-12754617
3040	4	1	2R	99	12752920	12754617	779	700	1.11288	79	0	0	1698	12753768	0.0465253	5'_of_gene	3129	2R	1	12756897	12759359	FBgn0034162	CG6426	FBgn0047058 l(2)k04810 n(2)k04810 BcDNA:RH01665		2R:12752920-12754617
3040	7	1	2R	99	12752920	12754617	779	700	1.11288	79	0	0	1698	12753768	0.0465253	3'_of_gene	8461	2R	-1	12762229	12783156	FBgn0025833	CG8910	FBgn0044651 EG:EG0003.1 anon-WO0140519.220		2R:12752920-12754617
1017	1	1	3R	99	6074326	6075717	656	590	1.11282	66	0	0	1392	6075021	0.0474138	5'_of_gene	2219	3R	1	6077240	6081002	FBgn0037801	CG3999			3R:6074326-6075717
807	1	1	2L	99	6118847	6120405	739	665	1.11269	74	0	0	1559	6119626	0.0474663	Inside_gene(3' side)	0	2L	1	6118512	6120525	FBgn0051642	CG31642	FBgn0031780 CG5981		2L:6118847-6120405
4089	1	1	X	99	5346162	5347318	554	498	1.11266	56	0	0	1157	5346740	0.048401	Inside_gene(5' side)	0	X	1	5340694	5387590	FBgn0029768	SPR	FBgn0029767 CG12731 CG16752 sex peptide receptor SPR	Sex peptide receptor	X:5346162-5347318
4045	1	1	3R	99	105573	107774	990	890	1.11265	100	0	0	2202	106673	0.0454133	Inside_gene(5' side)	0	3R	1	105906	128309	FBgn0041605	cpx	FBan0032490 FBgn0052490 FBgn0063217 FBgn0063605 FBgn0064822 FBgn0064830 CG32490 BcDNA:HL04936 BcDNA:RH31085 BcDNA:RH26459 BcDNA:GH27718 Cpx	complexin	3R:105573-107774
4045	1	1	3R	99	105573	107774	990	890	1.11265	100	0	0	2202	106673	0.0454133	5'_of_gene	3158	3R	-1	94943	103515	FBgn0037229	CG9766			3R:105573-107774
1016	1	1	X	99	20125826	20127398	810	729	1.11258	81	0	0	1573	20126612	0.051494	Inside_gene(3' side)	0	X	-1	20125718	20128157	FBgn0031099	CG17065			X:20125826-20127398
2039	1	1	X	99	17524854	17526025	572	515	1.1125	57	0	0	1172	17525439	0.0486348	Inside_gene(5' side)	0	X	-1	17523818	17526053	FBgn0030852	CG8316			X:17524854-17526025
2039	1	1	X	99	17524854	17526025	572	515	1.1125	57	0	0	1172	17525439	0.0486348	5'_of_gene	683	X	1	17526122	17527539	FBgn0030853	CG5703	FBgn0046242 BEST:LP01573 NADH ubiquinone oxidoreductase 24 kDa COMPLEX I: 24 kDa subunit NADH:ubiquinone oxidoreductase 24 kDa subunit		X:17524854-17526025
2039	6	1	X	99	17524854	17526025	572	515	1.1125	57	0	0	1172	17525439	0.0486348	5'_of_gene	3510	X	-1	17517247	17521929	FBgn0030850	CG8408			X:17524854-17526025
2039	3	1	X	99	17524854	17526025	572	515	1.1125	57	0	0	1172	17525439	0.0486348	5'_of_gene	1930	X	-1	17522197	17523509	FBgn0030851	CG8326	FBgn0043795 BEST:LD29336		X:17524854-17526025
4794	2	1	3L	99	4030317	4031514	587	528	1.11245	59	0	0	1198	4030915	0.0492487	5'_of_gene	1147	3L	1	4032062	4035708	FBgn0035486	Gr64d	CG33157 FBgn0053157 CG14987 CG33157 Dmel64d	Gustatory receptor 64d	3L:4030317-4031514
4794	1	1	3L	99	4030317	4031514	587	528	1.11245	59	0	0	1198	4030915	0.0492487	Inside_gene(5' side)	0	3L	1	4030432	4031925	FBgn0045477	Gr64c	FBgn0035485 FBgn0052256 FBgn0063609 CG14986 CG32256 Dmel64c	Gustatory receptor 64c	3L:4030317-4031514
4794	7	1	3L	99	4030317	4031514	587	528	1.11245	59	0	0	1198	4030915	0.0492487	5'_of_gene	1226	3L	1	4032141	4035708	FBgn0045476	Gr64e	CG33157 FBgn0035487 FBgn0045481 FBgn0052258 FBgn0053157 DmGr64e CG14988 Gustatory receptor 64A2 Gr64A2 CG33157 CG32258 Dmel64e	Gustatory receptor 64e	3L:4030317-4031514
4794	4	1	3L	99	4030317	4031514	587	528	1.11245	59	0	0	1198	4030915	0.0492487	3'_of_gene	668	3L	1	4028605	4030247	FBgn0045478	Gr64b	FBgn0035485 FBgn0052257 FBgn0061837 FBgn0063608 CG14986 CG32257 anon-WO0118547.604 Dmel64b	Gustatory receptor 64b	3L:4030317-4031514
4794	9	1	3L	99	4030317	4031514	587	528	1.11245	59	0	0	1198	4030915	0.0492487	5'_of_gene	4906	3L	-1	4022970	4026009	FBgn0035484	CG11594			3L:4030317-4031514
3142	1	1	2L	99	6395373	6397116	766	689	1.11205	77	0	0	1744	6396244	0.0441514	Inside_gene(3' side)	0	2L	-1	6395853	6397249	FBgn0259715	CG42369	CG9508 FBgn0031810 FBgn0031809 CG9511 FBan0009511 CG9511 CG9508 CG33295 CG13981 CT26922		2L:6395373-6397116
110	6	1	2L	99	2833085	2834268	608	547	1.11192	61	0	0	1184	2833676	0.0515203	5'_of_gene	3440	2L	-1	2815970	2830236	FBgn0031464	Duox	dDuox CG3131 DUOX	Dual oxidase	2L:2833085-2834268
110	4	1	2L	99	2833085	2834268	608	547	1.11192	61	0	0	1184	2833676	0.0515203	3'_of_gene	1211	2L	-1	2834887	2837831	FBgn0031466	CG3119			2L:2833085-2834268
3221	1	1	3R	99	5198748	5200311	697	627	1.11178	70	0	0	1564	5199529	0.044757	Inside_gene(3' side)	0	3R	-1	5193321	5220265	FBgn0000723	Fps85D	FBgn0022798 FER CG8874 Dfer fer DFER FPS DmHD-179 dfps 85D dFer Dfps DFer Dm FPS Fer dfps85D fps dfps fps85D HD-179 dfer	Fps oncogene analog	3R:5198748-5200311
1310	4	1	2L	99	6131272	6132941	728	655	1.11178	73	0	0	1670	6132106	0.0437126	5'_of_gene	1447	2L	-1	6127866	6130659	FBgn0031783	tectonic	CG9227 Tectonic	tectonic	2L:6131272-6132941
1310	1	1	2L	99	6131272	6132941	728	655	1.11178	73	0	0	1670	6132106	0.0437126	Inside_gene(3' side)	0	2L	1	6131023	6132484	FBgn0031784	CG9222			2L:6131272-6132941
3922	1	1	2R	99	4883636	4885761	1036	932	1.11173	104	0	0	2126	4884698	0.0489182	Inside_gene(3' side)	0	2R	-1	4881047	4892622	FBgn0085379	CG34350	CG8181 FBgn0033360 FBgn0033361 CG11824 SP59 CG11824 CG8181		2R:4883636-4885761
3637	1	1	X	99	8345348	8346474	700	630	1.11173	70	0	0	1127	8345911	0.0621118	Inside_gene(5' side)	0	X	-1	8342266	8348327	FBgn0021767	org-1	FBgn0024203 CG11202 Dm-ORG-1 Org-1 optomotor-blind-related gene-1 omb-related gene-1 optomotor-blind-related-protein-1 Optomotor-blind-related-1	optomotor-blind-related-gene-1	X:8345348-8346474
1898	1	1	3L	99	11514478	11515646	558	503	1.11129	55	0	0	1169	11515062	0.0470488	Inside_gene(5' side)	0	3L	-1	11511898	11515813	FBgn0036170	CG11714	CG33047 FBgn0053047 CG33047		3L:11514478-11515646
819	1	1	2R	99	8830104	8831597	733	660	1.11125	73	0	0	1494	8830850	0.0488621	Inside_gene(5' side)	0	2R	-1	8827828	8833850	FBgn0004512	Mdr49	CG3879 Mes5 MDR49 MDR5 Dm5 mdr49 mrd49	Multi drug resistance 49	2R:8830104-8831597
2787	1	1	3R	99	11623734	11624803	586	528	1.11112	58	0	0	1070	11624268	0.0542056	5'_of_gene	5706	3R	1	11629974	11649840	FBgn0026616	alpha-Man-IIb	alpha-mannosidase alpha-mannosidase 2 mannosidase II alpha-D-mannosidase Man'ase DM-GII.2 GTD#24/1 alpha-M-II CG4606 alpha-Man-IIb	alpha-Man-IIb	3R:11623734-11624803
19	1	1	X	99	6902952	6905210	1076	969	1.11107	107	0	0	2259	6904081	0.0473661	Inside_gene(5' side)	0	X	-1	6885645	6903902	FBgn0027106	inx7	inx-7 innexin7 innexin 7 D-inx-7 Dm-inx7 prp7 pas related protein 7 CG32731 CG2977	innexin 7	X:6902952-6905210
19	2	1	X	99	6902952	6905210	1076	969	1.11107	107	0	0	2259	6904081	0.0473661	Inside_gene(3' side)	0	X	-1	6903344	6905168	FBgn0000330	cm	FBgn0020512 FBgn0024949 cg3035 CG3035 mu3 Dmu3 AP-3 l(1)VEM119 Mu3 CG32731	carmine	X:6902952-6905210
1399	1	1	3L	99	18051258	18052704	690	622	1.11104	68	0	0	1447	18051981	0.0469938	Inside_gene(5' side)	0	3L	-1	17945063	18052698	FBgn0000568	Eip75B	FBgn0010914 FBgn0011342 FBgn0011386 FBgn0011430 FBgn0011438 FBgn0013628 FBgn0043377 FBgn0046398 FBgn0046399 FBgn0047288 E75 E75B E75A CG8127 l(3)07041 EP1121b E75C NR1D3 57B E75-C DmE75B DmE75A l(3)neo25 dE75 l(3)j5E1 l(3)j3A6 l(3)j12E8 l(3)j11A6 Eip75 BcDNA:GM02640 anon-WO0172774.32 anon-WO0172774.31 E75 nuclear receptor Eip75 A Eip75B Ecdysone inducible protein 75B	Ecdysone-induced protein 75B	3L:18051258-18052704
4946	1	1	X	99	15637031	15638469	708	638	1.11085	70	0	0	1439	15637750	0.0486449	Inside_gene(3' side)	0	X	-1	15635368	15640240	FBgn0030680	CG8944			X:15637031-15638469
4946	1	1	X	99	15637031	15638469	708	638	1.11085	70	0	0	1439	15637750	0.0486449	5'_of_gene	2909	X	1	15640659	15643006	FBgn0027329	Tcp-1zeta	FBgn0026695 FBgn0027326 FBgn0030681 l(1)G0027 l(1)G0057 CG8231 Tcp-1-zeta lethal (1) G0022 l(1)G0022 Rcd3 Reduction in Cnn Dots 3 TCP-1-zeta Lethal (1) G0022	T-cp1zeta	X:15637031-15638469
387	1	1	2L	99	17980105	17981446	597	538	1.1108	59	0	0	1342	17980775	0.0439642	Inside_gene(5' side)	0	2L	-1	17962735	17982472	FBgn0023096	btv	FBgn0032657 DHC Dhc36D Dynein heavy chain 36D DHC36D CG15148 DyneinHC	beethoven	2L:17980105-17981446
2274	1	1	3R	99	26024105	26025437	685	617	1.11073	68	0	0	1333	26024771	0.0510128	Inside_gene(3' side)	0	3R	-1	26022087	26028718	FBgn0039756	CG9743	FBgn0062135 anon-WO0118547.264		3R:26024105-26025437
2274	7	1	3R	99	26024105	26025437	685	617	1.11073	68	0	0	1333	26024771	0.0510128	5'_of_gene	2821	3R	-1	26019927	26021950	FBgn0039755	CG15531			3R:26024105-26025437
2084	1	1	X	99	19439380	19440669	610	550	1.11064	60	0	0	1290	19440024	0.0465116	Inside_gene(5' side)	0	X	-1	19426045	19441515	FBgn0052532	CG32532	FBgn0031027 FBgn0031028 FBgn0031029 CG14203 CG14202 CG14201		X:19439380-19440669
1959	1	1	3R	99	1406580	1409295	1247	1123	1.11057	124	0	0	2716	1407937	0.0456554	Inside_gene(3' side)	0	3R	-1	1405866	1414097	FBgn0037344	CG2926			3R:1406580-1409295
3523	1	1	2L	99	6821562	6822913	628	566	1.1105	62	0	0	1352	6822237	0.045858	Inside_gene(5' side)	0	2L	1	6822317	6839005	FBgn0051632	sens-2	FBgn0031862 FBgn0031863 CG31632 D.m Sens-2 CG17373 CG11243 sens2	senseless-2	2L:6821562-6822913
4571	1	1	2L	99	19538479	19539641	543	489	1.11048	54	0	0	1163	19539060	0.0464316	Inside_gene(5' side)	0	2L	1	19538429	19539910	FBgn0032803	CG13082			2L:19538479-19539641
3690	1	1	2L	99	10353211	10354714	627	565	1.1104	62	0	0	1504	10353962	0.0412234	Inside_gene(5' side)	0	2L	-1	10347851	10353631	FBgn0085396	CG34367	CG5369 FBgn0032226 FBgn0032227 CG13141 CG13141 CG5369		2L:10353211-10354714
134	1	1	X	99	7799862	7800947	644	581	1.11028	63	0	0	1086	7800404	0.058011	Inside_gene(3' side)	0	X	-1	7799665	7801814	FBgn0029974	dpr14	CG10946 Dpr-14 CT30653	dpr14	X:7799862-7800947
2396	1	1	3R	99	11983612	11985214	680	613	1.11028	67	0	0	1603	11984413	0.0417966	Inside_gene(5' side)	0	3R	1	11981040	11997492	FBgn0063649	CG6006	FBgn0038403 BcDNA:SD04753		3R:11983612-11985214
4632	1	1	3R	99	20581431	20582609	561	506	1.11028	55	0	0	1179	20582020	0.0466497	Inside_gene(5' side)	0	3R	1	20579625	20586235	FBgn0000140	asp	FBgn0014939 FBgn0062123 CG6875 Asp unnamed anon-96Aa anon-WO0118547.279 ASP Dm Asp abnormal spindles Abnormal spindle protein abnormal spindle protein	abnormal spindle	3R:20581431-20582609
2226	1	1	3R	99	27762697	27764391	798	719	1.1102	79	0	0	1695	27763544	0.0466077	Inside_gene(5' side)	0	3R	-1	27676704	27819000	FBgn0011224	heph	FBgn0010798 FBgn0011433 FBgn0029138 FBgn0039884 FBgn0039885 FBgn0051000 CG31000 CG2290 dmPTB PTB Ptb CG2094 ema ectopic margin ptb l(3)03429 Polypyrimidine Tract Binding protein l(3)j11B9 polypyrimidine tract-binding protein	hephaestus	3R:27762697-27764391
762	1	1	3R	99	2999859	3001058	696	627	1.11019	69	0	0	1200	3000458	0.0575	Inside_gene(3' side)	0	3R	1	2988551	3009424	FBgn0002306	sas	Sas rfd responsible for dominant phenotype l(3)84Cd CG2507 Stranded at second stranded-at-second Stranded-at-second SAS Stranded at Second stranded at Second	stranded at second	3R:2999859-3001058
2278	3	1	3L	99	16336908	16338149	662	597	1.11004	65	0	0	1242	16337528	0.0523349	5'_of_gene	1895	3L	1	16339423	16340720	FBgn0053257	CG33257	FBgn0036613 CG13037		3L:16336908-16338149
4665	1	1	2R	99	1208779	1210286	735	663	1.10995	72	0	0	1508	1209532	0.0477454	Inside_gene(3' side)	0	2R	1	1194756	1216986	FBgn0261403	sxc	FBgn0067375 FBgn0003658 FBgn0261392 FBgn0040295 FBan0010392 FBgn0027591 Ogt sxc/Ogt CG10392 l(2)NC130 lethal (2) NC130 SXC Sxc O-glycosyltransferase BcDNA:GH04245 O-linked N-acetylglucosamine transferase	super sex combs	2R:1208779-1210286
673	1	1	2R	99	5336626	5337756	571	515	1.10989	56	0	0	1131	5337191	0.0495137	Inside_gene(5' side)	0	2R	1	5333551	5365595	FBgn0259234	Camta	CG8809 CG13952 FBgn0033417 FBgn0033415 CG13953 FBgn0033416 CG42332 camta DmCAMTA CG8809 dCAMTA calmodulin-binding transcription activator CG13952 CG13953	Calmodulin-binding transcription activator	2R:5336626-5337756
673	3	1	2R	99	5336626	5337756	571	515	1.10989	56	0	0	1131	5337191	0.0495137	5'_of_gene	8126	2R	-1	5322174	5329065	FBgn0029092	ced-6	FBgn0033414 CG11804 drced-6 dced-6 ced6 drCed-6	ced-6	2R:5336626-5337756
1746	1	1	X	99	15580920	15583018	959	865	1.10988	94	0	0	2099	15581969	0.0447832	Inside_gene(5' side)	0	X	-1	15579108	15581848	FBgn0030667	CG15599			X:15580920-15583018
1860	1	1	2L	99	21184174	21186465	1020	920	1.10957	100	0	0	2292	21185319	0.04363	Inside_gene(3' side)	0	2L	-1	21182394	21198745	FBgn0011829	Ret	FBgn0022789 FBgn0032930 FBgn0032931 MEN2 dRet dRET RET Dret CG14396 CG1061 ret D-ret DmHD-59 DRET Reto HD-59	Ret oncogene	2L:21184174-21186465
28	2	1	2L	99	2353199	2354825	769	694	1.10955	75	0	0	1627	2354012	0.0460971	Inside_gene(5' side)	0	2L	-1	2308758	2357332	FBgn0031413	CG9967			2L:2353199-2354825
4782	1	1	2R	99	18096510	18098582	948	855	1.10931	93	0	0	2073	18097546	0.0448625	Inside_gene(5' side)	0	2R	-1	18096412	18098247	FBgn0034712	CG3264			2R:18096510-18098582
4782	1	1	2R	99	18096510	18098582	948	855	1.10931	93	0	0	2073	18097546	0.0448625	5'_of_gene	2800	2R	1	18100346	18104769	FBgn0025186	ari-2	FBgn0010640 CG5709 ariadne-2 ari2 l(2)07768	ariadne 2	2R:18096510-18098582
4782	5	1	2R	99	18096510	18098582	948	855	1.10931	93	0	0	2073	18097546	0.0448625	5'_of_gene	2054	2R	-1	18093510	18095492	FBgn0034711	CG3290			2R:18096510-18098582
4782	2	1	2R	99	18096510	18098582	948	855	1.10931	93	0	0	2073	18097546	0.0448625	5'_of_gene	1400	2R	1	18098946	18100209	FBgn0034713	CG11291	Phos11291		2R:18096510-18098582
1799	4	1	3R	99	472404	473739	669	604	1.10926	65	0	0	1336	473071	0.0486527	5'_of_gene	1874	3R	1	474945	480360	FBgn0087013	Karybeta3	FBgn0011341 FBgn0025493 l(3)82CDd l(3)j3A4 l(3)j7E8 Karybeta3 CG1059 Karyopherin beta 3 unnamed lethal (3) 82CDd Karyopherin beta	Karyopherin beta 3	3R:472404-473739
1799	1	1	3R	99	472404	473739	669	604	1.10926	65	0	0	1336	473071	0.0486527	Inside_gene(5' side)	0	3R	1	471653	474606	FBgn0022981	rpk	dGNaC1 RPK gonad-specific amiloride-sensitive sodium channel 1 GNaC1 CG1058	ripped pocket	3R:472404-473739
2087	2	1	3R	99	19058864	19060124	568	513	1.10919	55	0	0	1261	19059494	0.0436162	5'_of_gene	7064	3R	-1	19047886	19052430	FBgn0040590	CG13826	FBgn0047182 BcDNA:RE05559		3R:19058864-19060124
2837	1	1	3L	99	2801971	2803501	723	652	1.10911	71	0	0	1531	2802736	0.0463749	5'_of_gene	2606	3L	-1	2788122	2800130	FBgn0035376	CG2083			3L:2801971-2803501
1249	1	1	4	99	919187	920507	624	563	1.10905	61	0	0	1321	919847	0.0461771	Inside_gene(5' side)	0	4	-1	891551	925419	FBgn0025726	unc-13	FBgn0013637 DUNC-13 Dunc-13 Munc-13/UNC-13 dUnc-13 Dunc13 dUNC-13 CG2999 Munc-13 drunc13 dunc-13 UNC-13-B UNC-13 l(4)ry16 unnamed lethal (4) ry16 Unc-13	unc-13	4:919187-920507
231	3	1	X	99	13651154	13652477	647	584	1.10891	63	0	0	1324	13651815	0.0475831	5'_of_gene	2394	X	-1	13640511	13649421	FBgn0030520	CG10990			X:13651154-13652477
231	1	1	X	99	13651154	13652477	647	584	1.10891	63	0	0	1324	13651815	0.0475831	Inside_gene(5' side)	0	X	1	13651210	13652631	FBgn0020909	Rtc1	CG11130	Rtc1	X:13651154-13652477
231	4	1	X	99	13651154	13652477	647	584	1.10891	63	0	0	1324	13651815	0.0475831	5'_of_gene	966	X	-1	13650197	13650849	FBgn0052625	CG32625	CG32625-RA CG32625-PA		X:13651154-13652477
2032	1	1	2L	99	8916963	8918263	561	506	1.10873	55	0	0	1301	8917613	0.0422752	Inside_gene(3' side)	0	2L	1	8898804	8933382	FBgn0085427	CG34398	CG9487 FBgn0040961 FBgn0032073 CG15867 CG15867 CG9487		2L:8916963-8918263
2455	1	1	X	99	17462256	17463352	552	498	1.10865	54	0	0	1097	17462804	0.0492252	Inside_gene(5' side)	0	X	-1	17460819	17463168	FBgn0030844	ppk23	PPK23 CG8527	pickpocket 23	X:17462256-17463352
2550	1	1	2R	99	20913784	20914986	597	539	1.1086	58	0	0	1203	20914385	0.0482128	5'_of_gene	5518	2R	1	20919903	20927520	FBgn0035092	Nplp1	Neuropeptide like precursor protein 1 NPLP1 neuropeptide-like precursor 1 APK peptide IPNamide peptide MTYamide peptide CG3441 Neuropeptide like precursor 1 IPNa MTYa	Neuropeptide-like precursor 1	2R:20913784-20914986
3152	2	1	2L	99	18491998	18493126	576	520	1.10856	56	0	0	1129	18492562	0.0496014	5'_of_gene	8051	2L	-1	18472950	18484511	FBgn0032681	CG10283			2L:18491998-18493126
3152	1	1	2L	99	18491998	18493126	576	520	1.10856	56	0	0	1129	18492562	0.0496014	Inside_gene(3' side)	0	2L	-1	18487746	18503975	FBgn0032683	kon	NG2-like CT28869 CG10275 perdido perd	kon-tiki	2L:18491998-18493126
3020	1	1	X	99	16832738	16834120	753	680	1.10854	73	0	0	1383	16833429	0.0527838	Inside_gene(3' side)	0	X	-1	16832530	16834859	FBgn0030805	wus	CG9089 l(1)G0162	wurst	X:16832738-16834120
3020	2	1	X	99	16832738	16834120	753	680	1.10854	73	0	0	1383	16833429	0.0527838	3'_of_gene	1985	X	1	16807231	16831444	FBgn0027556	CG4928	BcDNA:GH10120		X:16832738-16834120
2967	4	1	2L	99	15764461	15765733	705	637	1.10832	68	0	0	1273	15765097	0.0534171	5'_of_gene	2342	2L	-1	15756001	15762755	FBgn0001987	Gli	gliotactin gli CG3903 n(2)k09033 BG:DS09217.3 l(2)35Dg l(2)br45	Gliotactin	2L:15764461-15765733
2967	1	1	2L	99	15764461	15765733	705	637	1.10832	68	0	0	1273	15765097	0.0534171	Inside_gene(5' side)	0	2L	1	15764230	15766128	FBgn0028507	CG3793	FBgn0027891 BG:DS09217.4		2L:15764461-15765733
443	1	1	3R	99	21907633	21908781	560	506	1.1083	54	0	0	1149	21908207	0.0469974	Inside_gene(3' side)	0	3R	-1	21902314	21924433	FBgn0039411	dys	FBgn0039409 FBgn0039410 FBgn0039412 Dysfusion Dys CG14554 cranky CG12561 CG14553 CG14552 CG32474 dNXFL NXFL NXF-like-factor	dysfusion	3R:21907633-21908781
3132	1	1	3R	99	18937583	18940027	1021	922	1.10829	99	0	0	2445	18938805	0.0404908	Inside_gene(5' side)	0	3R	-1	18896371	18938437	FBgn0039054	CG13830			3R:18937583-18940027
3132	1	1	3R	99	18937583	18940027	1021	922	1.10829	99	0	0	2445	18938805	0.0404908	5'_of_gene	5320	3R	1	18944125	18949941	FBgn0039056	cenB1A	CenB1A CG6742	centaurin beta 1A	3R:18937583-18940027
3132	2	1	3R	99	18937583	18940027	1021	922	1.10829	99	0	0	2445	18938805	0.0404908	Inside_gene(3' side)	0	3R	-1	18939736	18943673	FBgn0039055	Rassf	dRASSF CG4656 Drosophila Ras association family	Ras association family member	3R:18937583-18940027
4957	1	1	3R	99	18986043	18987154	576	520	1.10825	56	0	0	1112	18986598	0.0503597	Inside_gene(3' side)	0	3R	-1	18986198	18987060	FBgn0039059	CG13829			3R:18986043-18987154
4751	1	1	3R	99	7859036	7860979	839	758	1.10822	81	0	0	1944	7860007	0.0416667	Inside_gene(5' side)	0	3R	1	7858864	7861247	FBgn0037985	ssp5	FBgn0044755 anon-WO0140519.127 CG14735 Ssp5 Tes59	short spindle 5	3R:7859036-7860979
4751	2	1	3R	99	7859036	7860979	839	758	1.10822	81	0	0	1944	7860007	0.0416667	5'_of_gene	2528	3R	-1	7853792	7857479	FBgn0260231	CG42505			3R:7859036-7860979
4875	2	1	2L	99	13306163	13307642	671	606	1.10821	65	0	0	1480	13306902	0.0439189	Inside_gene(5' side)	0	2L	-1	13304865	13306755	FBgn0032502	CG15639			2L:13306163-13307642
4875	1	1	2L	99	13306163	13307642	671	606	1.10821	65	0	0	1480	13306902	0.0439189	Inside_gene(5' side)	0	2L	1	13306588	13307807	FBgn0032503	CG16825	FBgn0063748 BcDNA:AT09390		2L:13306163-13307642
4875	1	1	2L	99	13306163	13307642	671	606	1.10821	65	0	0	1480	13306902	0.0439189	3'_of_gene	5234	2L	1	13290006	13301668	FBgn0051729	CG31729	FBgn0032500 FBgn0032501 CG6263 CG16823		2L:13306163-13307642
4363	2	1	3R	99	6038492	6039764	657	593	1.10812	64	0	0	1273	6039128	0.0502749	Inside_gene(5' side)	0	3R	-1	6029597	6038710	FBgn0025879	Timp	Dtimp timp CG6281 dTIMP TIMP tissue inhibitor of metalloproteases DTIMP tissue inhibitor of metalloproteinases	Tissue inhibitor of metalloproteases	3R:6038492-6039764
1800	1	1	3R	99	3097267	3098414	542	490	1.10812	52	0	0	1148	3097840	0.0452962	Inside_gene(3' side)	0	3R	1	3097314	3098231	FBgn0037493	CG10032			3R:3097267-3098414
1679	2	1	3R	99	2018947	2020075	558	504	1.10807	54	0	0	1129	2019511	0.0478299	5'_of_gene	5024	3R	1	2024535	2033403	FBgn0037409	CG15589			3R:2018947-2020075
1679	1	1	3R	99	2018947	2020075	558	504	1.10807	54	0	0	1129	2019511	0.0478299	Inside_gene(3' side)	0	3R	1	2013122	2021136	FBgn0037408	NPFR1	FBgn0044358 FBgn0044359 CG1147 npfr1 NPFR dNPFR1 anon-WO0131005.5 anon-WO0131005.3 sNPFR1 sNPF receptor	neuropeptide F receptor	3R:2018947-2020075
2919	1	1	2R	99	17042049	17043386	688	621	1.10795	67	0	0	1338	17042717	0.0500747	Inside_gene(5' side)	0	2R	-1	17036238	17048050	FBgn0050389	CG30389	FBgn0034596 FBgn0034597 FBgn0065029 CG4126 CG10518 BcDNA:AT02070		2R:17042049-17043386
1381	1	1	2R	99	20310206	20311979	805	727	1.10788	78	0	0	1774	20311092	0.0439684	Inside_gene(5' side)	0	2R	-1	20302931	20315910	FBgn0259210	prom	FBgn0050164 FBgn0050165 FBgn0050166 CG30164 CG30165 CG30166 FBgn0027659 CG42310 CG30164 CG4556 CG30165 CG30166 eyc eyes closed Prominin	prominin	2R:20310206-20311979
3554	1	1	2R	99	19276919	19278542	805	727	1.10788	78	0	0	1624	19277730	0.0480296	Inside_gene(3' side)	0	2R	-1	19276524	19284202	FBgn0028497	CG3530	FBgn0040661 MYOTUBULARIN-like BcDNA BcDNA:GH04637 CG18093		2R:19276919-19278542
3554	7	1	2R	99	19276919	19278542	805	727	1.10788	78	0	0	1624	19277730	0.0480296	5'_of_gene	6786	2R	-1	19265383	19270944	FBgn0040660	CG13551	FBgn0047117 BcDNA:RE33866 SK[[66]]		2R:19276919-19278542
1381	2	1	2R	99	20310206	20311979	805	727	1.10788	78	0	0	1774	20311092	0.0439684	Inside_gene(3' side)	0	2R	-1	20311449	20312625	FBgn0259729	CG42383	FBgn0027659 CG4556 CG4556 p47 eyc eyes closed		2R:20310206-20311979
3554	2	1	2R	99	19276919	19278542	805	727	1.10788	78	0	0	1624	19277730	0.0480296	3'_of_gene	1155	2R	1	19274016	19276575	FBgn0034858	eIF2B-delta	CG10315 eIF2Bdelta eIF2B-delta	eIF2B-delta	2R:19276919-19278542
1642	2	1	X	99	7913677	7914868	581	525	1.10788	56	0	0	1192	7914272	0.0469799	Inside_gene(3' side)	0	X	-1	7913553	7915297	FBgn0029989	CG15333	FBgn0029988 CG18293		X:7913677-7914868
905	1	1	3R	99	8565487	8566638	571	516	1.10769	55	0	0	1152	8566062	0.0477431	Inside_gene(5' side)	0	3R	1	8565384	8567042	FBgn0038082	CG5724			3R:8565487-8566638
3022	1	1	3R	99	12478375	12480536	1188	1073	1.10753	115	0	0	2162	12479455	0.0531915	Inside_gene(3' side)	0	3R	-1	12478168	12481489	FBgn0051217	CG31217	FBgn0013291 FBgn0015294 SP172 SP53 Ser89E W X CT28389 predicted gene W low density lipoprotein receptor-like 'a' repeats predicted gene X Serine protease-like LDL Serine protease like 89E CG10100 CG17557 Ldlr Dm-SP ModSP modular serine protease		3R:12478375-12480536
3022	5	1	3R	99	12478375	12480536	1188	1073	1.10753	115	0	0	2162	12479455	0.0531915	5'_of_gene	1456	3R	-1	12475702	12477999	FBgn0038455	CG14907			3R:12478375-12480536
3022	4	1	3R	99	12478375	12480536	1188	1073	1.10753	115	0	0	2162	12479455	0.0531915	5'_of_gene	1458	3R	-1	12475702	12477997	FBgn0015351	CG14906	open reading frame 2 ORF2 anon-89Eb		3R:12478375-12480536
3022	6	1	3R	99	12478375	12480536	1188	1073	1.10753	115	0	0	2162	12479455	0.0531915	3'_of_gene	2643	3R	-1	12482098	12560348	FBgn0003944	Ubx	FBgn0024276 bithorax Ultraabdominal Bxl bxd bx ubx BX-C Cbx Ubx1b DmUbx DUbx pbx postbithorax bithoraxoid anterobithorax Haltere mimic Contrabithorax abx Hm UBx Dm Ubx l(3)89Eb bxl bxd[D] bx[D] CG10388 bithorax complex Uab UBX Ultabithorax	Ultrabithorax	3R:12478375-12480536
3018	1	1	3R	99	20986027	20987327	698	631	1.10737	67	0	0	1301	20986677	0.0514988	Inside_gene(5' side)	0	3R	1	20986627	20987601	FBgn0039284	CG13652			3R:20986027-20987327
5077	1	1	2R	99	2970351	2971638	583	527	1.10733	56	0	0	1288	2970994	0.0434783	5'_of_gene	2825	2R	1	2973819	3015375	FBgn0028642	esn	FBgn0029086 FBgn0033143 CG12833	espinas	2R:2970351-2971638
3350	1	1	2L	99	10309334	10310380	613	554	1.10728	59	0	0	1047	10309857	0.0563515	Inside_gene(5' side)	0	2L	-1	10308124	10310736	FBgn0027491	Cdk5alpha	FBgn0026195 D-p35 p35-21C p35 P35 Dp35 CG5387 Cdk5a dCdk5alpha p35-31C Dmp35 p25	Cdk5 activator-like protein	2L:10309334-10310380
3350	7	1	2L	99	10309334	10310380	613	554	1.10728	59	0	0	1047	10309857	0.0563515	5'_of_gene	3263	2L	-1	10304063	10306594	FBgn0032213	CG5390	FBgn0043834 c-SPH35 SPH35 gh06341 BEST:GH06341		2L:10309334-10310380
4732	1	1	2R	99	18364029	18365167	543	491	1.10722	52	0	0	1139	18364598	0.0456541	Inside_gene(5' side)	0	2R	-1	18360786	18364775	FBgn0034732	CG3701			2R:18364029-18365167
4732	2	1	2R	99	18364029	18365167	543	491	1.10722	52	0	0	1139	18364598	0.0456541	5'_of_gene	1294	2R	1	18365892	18370559	FBgn0034733	CG4752			2R:18364029-18365167
290	3	1	2R	99	19436584	19438591	1086	981	1.10722	105	0	0	2008	19437587	0.0522908	5'_of_gene	1251	2R	1	19438838	19441079	FBgn0010501	Dcp-1	FBgn0010509 dcp-1 caspase DCP-1 Dcp1 dcp1 DCP1 caspase-1 l(2)02132 l(2)01862 CG5370 death caspase-1 ccp1 caspase 1	Death caspase-1	2R:19436584-19438591
290	8	1	2R	99	19436584	19438591	1086	981	1.10722	105	0	0	2008	19437587	0.0522908	5'_of_gene	1984	2R	-1	19432342	19435603	FBgn0034876	wmd	pter CG3957 pterodactyl CG3957/wmd	wing morphogenesis defect	2R:19436584-19438591
2481	1	1	3R	99	26285421	26287192	712	644	1.10717	68	0	0	1772	26286306	0.0383747	Inside_gene(5' side)	0	3R	1	26285511	26291458	FBgn0039774	CDase	FBgn0062033 CG1471 fcd ceramidase anon-WO0118547.407 slab slug-a-bed cdase	Ceramidase	3R:26285421-26287192
2481	2	1	3R	99	26285421	26287192	712	644	1.10717	68	0	0	1772	26286306	0.0383747	5'_of_gene	1196	3R	-1	26282676	26285110	FBgn0039773	CG2224	Amsh		3R:26285421-26287192
4417	1	1	3L	99	20203617	20204829	665	601	1.10689	64	0	0	1213	20204223	0.0527617	Inside_gene(3' side)	0	3L	-1	20203535	20205218	FBgn0036951	CG7017			3L:20203617-20204829
242	1	1	2L	99	14015762	14017055	769	695	1.10684	74	0	0	1294	14016408	0.057187	Inside_gene(5' side)	0	2L	1	14013748	14019328	FBgn0027348	bgm	FBgn0027881 FBgn0028908 CG4501 BG:DS01514.2 2a9hom unnamed BG:DS0514.2	bubblegum	2L:14015762-14017055
242	1	1	2L	99	14015762	14017055	769	695	1.10684	74	0	0	1294	14016408	0.057187	3'_of_gene	2576	2L	1	14004771	14013832	FBgn0053681	CG33681	FBgn0028907 BG:DS01514.3 DS01514.3		2L:14015762-14017055
4384	1	1	2L	99	3709931	3711278	655	592	1.10665	63	0	0	1348	3710604	0.0467359	Inside_gene(5' side)	0	2L	-1	3707226	3711674	FBgn0015376	cutlet	FBgn0031565 FBgn0053122 CG10030 gilead ctl CG33122	cutlet	2L:3709931-3711278
4134	1	1	2L	99	13347757	13348934	575	520	1.10664	55	0	0	1178	13348345	0.0466893	Inside_gene(5' side)	0	2L	1	13347791	13348959	FBgn0032505	CG16826			2L:13347757-13348934
3320	2	1	2R	99	5301760	5302966	614	555	1.10664	59	0	0	1207	5302363	0.0488815	5'_of_gene	1398	2R	-1	5288052	5300965	FBgn0016078	wun	FBgn0017369 CG8804 Wunen l(2)k16806 Wun	wunen	2R:5301760-5302966
3320	1	1	2R	99	5301760	5302966	614	555	1.10664	59	0	0	1207	5302363	0.0488815	Inside_gene(5' side)	0	2R	1	5301849	5305353	FBgn0041087	wun2	FBgn0025690 FBgn0026382 FBgn0033411 FBgn0040264 FBgn0062263 wunen2 N14 wun-2 CG8805 Wunen2 Tunen WUN-like Pap2G DrPAP2[G] CK02248 BEST:CK02248 wunen 2 Wunen 2	wunen-2	2R:5301760-5302966
3757	1	1	3R	99	1992994	1994463	658	595	1.10663	63	0	0	1470	1993728	0.0428571	Inside_gene(5' side)	0	3R	1	1993240	1996032	FBgn0037405	CG1077	FBgn0000091 unnamed anon-f		3R:1992994-1994463
2600	1	1	2R	99	9140012	9141721	844	763	1.10662	81	0	0	1710	9140866	0.0473684	Inside_gene(5' side)	0	2R	-1	9139351	9141842	FBgn0033819	CG4714	FBgn0044720 anon-WO0140519.159		2R:9140012-9141721
2600	4	1	2R	99	9140012	9141721	844	763	1.10662	81	0	0	1710	9140866	0.0473684	5'_of_gene	6751	2R	1	9147617	9153843	FBgn0259219	CG42319	FBgn0033822 FBgn0033823 CG17042 CG17041 CG17041 CG17042		2R:9140012-9141721
3736	1	1	3L	99	21553131	21554458	580	525	1.10657	55	0	0	1328	21553794	0.0414157	Inside_gene(5' side)	0	3L	-1	21552074	21555463	FBgn0037100	capaR	CG14575 Dm CG14575	capa receptor	3L:21553131-21554458
3784	4	1	2L	99	6555898	6557018	606	548	1.10654	58	0	0	1121	6556458	0.0517395	5'_of_gene	9486	2L	-1	6527449	6546972	FBgn0000320	eya	FBgn0000623 FBgn0004612 FBgn0063692 CG9554-RB CG9554-PB CG9554-RA CG9554-PA FBtr0079334 FBpp0078963 FBtr0079335 FBpp0078964 CG9554 clift Eyes absent Eyes-Absent Eya cli cli/eya CLIFT EY2-1 ey-2 EYA eyeless 2 BcDNA:LD16029 Eyes Absent eay eyes-absent Eye absent eEya	eyes absent	2L:6555898-6557018
3784	1	1	2L	99	6555898	6557018	606	548	1.10654	58	0	0	1121	6556458	0.0517395	Inside_gene(3' side)	0	2L	-1	6555811	6557359	FBgn0031829	osm-6	CG9595 IFT52 NGD5 OSM-6	osm-6	2L:6555898-6557018
3784	3	1	2L	99	6555898	6557018	606	548	1.10654	58	0	0	1121	6556458	0.0517395	5'_of_gene	1342	2L	1	6557800	6559308	FBgn0031830	CG11015	FBgn0025316 FBgn0062184 FBgn0064803 Vb anon-EST:Posey143 BcDNA:RH49324 anon-WO0118547.187 Cytochrome c oxidase Vb Cytochrome c oxidase Polypeptide Vb Cytochrome c oxidase Polypeptide VB		2L:6555898-6557018
1646	1	1	3L	99	13381543	13382859	656	593	1.10651	63	0	0	1317	13382201	0.047836	Inside_gene(3' side)	0	3L	-1	13381393	13383088	FBgn0036354	CG10191			3L:13381543-13382859
3107	3	1	2L	99	8223970	8225383	621	562	1.10644	59	0	0	1414	8224676	0.0417256	5'_of_gene	3939	2L	-1	8218071	8220737	FBgn0032005	Snx6	Dsnx6 CG8282	Snx6	2L:8223970-8225383
1676	1	1	3R	99	26552007	26553579	704	637	1.10644	67	0	0	1573	26552793	0.0425938	Inside_gene(3' side)	0	3R	1	26551809	26553719	FBgn0039797	CG1340	eIF4H cg1340		3R:26552007-26553579
1288	1	1	3R	99	16668383	16670306	976	883	1.10644	93	0	0	1924	16669344	0.0483368	Inside_gene(3' side)	0	3R	1	16667864	16670709	FBgn0038832	CG15695			3R:16668383-16670306
11	1	1	3R	99	19235890	19238285	1039	940	1.10637	99	0	0	2396	19237087	0.0413189	Inside_gene(5' side)	0	3R	-1	19233977	19238329	FBgn0039078	CG4374			3R:19235890-19238285
4256	1	1	3R	99	8149349	8150591	623	564	1.10633	59	0	0	1243	8149970	0.0474658	Inside_gene(5' side)	0	3R	1	8149245	8150936	FBgn0038012	CG10013			3R:8149349-8150591
4485	1	1	2R	99	11896287	11898093	896	810	1.10628	86	0	0	1807	11897190	0.0475927	Inside_gene(5' side)	0	2R	1	11895877	11901329	FBgn0034063	CG8389			2R:11896287-11898093
4485	2	1	2R	99	11896287	11898093	896	810	1.10628	86	0	0	1807	11897190	0.0475927	Inside_gene(3' side)	0	2R	-1	11896906	11898850	FBgn0034062	CG8388			2R:11896287-11898093
1274	1	1	3L	99	22598706	22600024	572	518	1.10618	54	0	0	1319	22599365	0.0409401	Inside_gene(5' side)	0	3L	1	22599469	22600230	FBgn0037172	CG6914	FBgn0063336 BcDNA:AT13913 NADH:ubiquinone oxidoreductase B14.5A subunit		3L:22598706-22600024
1274	1	1	3L	99	22598706	22600024	572	518	1.10618	54	0	0	1319	22599365	0.0409401	5'_of_gene	3537	3L	-1	22575147	22595828	FBgn0037171	CG14459			3L:22598706-22600024
1177	1	1	X	99	17054075	17055209	563	510	1.10603	53	0	0	1135	17054642	0.046696	Inside_gene(5' side)	0	X	1	17054062	17089350	FBgn0000163	baz	FBgn0040145 FBgn0042632 Baz Par-3 Bazooka par-3 PAR3 Par3 dPar-3 l(1)G0484 D-Par3 CG5055 bazooka Baz/Par-3 Bazooka/Par-3 PAR-3 Bazooka-Par3	bazooka	X:17054075-17055209
1177	2	1	X	99	17054075	17055209	563	510	1.10603	53	0	0	1135	17054642	0.046696	5'_of_gene	1303	X	-1	17048143	17053339	FBgn0028974	xmas-2	FBgn0030822 FBgn0052562 CG8919 CG32562 Xmas-2 X-linked male sterile 2	xmas-2	X:17054075-17055209
2053	1	1	3L	99	10822410	10823731	607	549	1.10603	58	0	0	1322	10823070	0.0438729	5'_of_gene	5558	3L	1	10828628	10867746	FBgn0026160	tna	FBgn0011498 FBgn0024566 FBgn0028123 FBgn0036103 FBgn0061852 CG7958 l(3)rI075 0583/02 unnamed l(3)L6731 l(3)S058302 anon-WO0118547.590	tonalli	3L:10822410-10823731
1638	2	1	3R	99	27883096	27884696	746	675	1.10591	71	0	0	1601	27883896	0.0443473	5'_of_gene	6185	3R	-1	27873827	27877711	FBgn0040206	krz	FBgn0028053 FBgn0039888 unnamed kurtz-arrestin 0952/14 l(3)S095214 CG1487 Krz Kurtz Kurz	kurtz	3R:27883096-27884696
2559	1	1	2R	99	10818766	10819846	549	497	1.10589	52	0	0	1081	10819306	0.0481036	Inside_gene(5' side)	0	2R	-1	10817586	10820805	FBgn0033983	CG10253			2R:10818766-10819846
2559	2	1	2R	99	10818766	10819846	549	497	1.10589	52	0	0	1081	10819306	0.0481036	5'_of_gene	3875	2R	1	10823181	10827807	FBgn0033984	Lap1	dLAP1 dlap1 CT28815 CG10255	Lap1	2R:10818766-10819846
4088	1	1	3L	99	20067344	20069211	943	853	1.10587	90	0	0	1868	20068277	0.0481799	Inside_gene(5' side)	0	3L	-1	20053096	20082082	FBgn0036934	NPFR76F	FBgn0044367 CT22771 GPCR60 CG7395 Drm-sNPF-R CG7395/CG18639 CG18639 neuropeptide-Y-receptor anon-WO0131005.1	Neuropeptide F-like Receptor 76F	3L:20067344-20069211
4277	2	1	X	99	14769647	14771270	770	697	1.10572	73	0	0	1624	14770458	0.0449507	5'_of_gene	5251	X	-1	14757022	14765207	FBgn0030590	CG9518	Dm GMCzeta1		X:14769647-14771270
1101	1	1	3R	99	204511	205995	743	673	1.10565	70	0	0	1485	205253	0.047138	5'_of_gene	1779	3R	1	207032	212741	FBgn0037240	Cont	FBan0001084 cont contactin DCONT D-Axonin CG1084 CT1481	Contactin	3R:204511-205995
1101	1	1	3R	99	204511	205995	743	673	1.10565	70	0	0	1485	205253	0.047138	Inside_gene(5' side)	0	3R	1	204386	206932	FBgn0037239	CG11739	FBan0011739 FBgn0063816 anon-EST:Posey55		3R:204511-205995
3899	1	1	3R	99	10924199	10927856	1704	1542	1.10552	162	0	0	3658	10926027	0.0442865	5'_of_gene	4694	3R	-1	10906169	10921333	FBgn0038286	CG6966	FBgn0063758 BcDNA:AT05246		3R:10924199-10927856
3899	1	1	3R	99	10924199	10927856	1704	1542	1.10552	162	0	0	3658	10926027	0.0442865	Inside_gene(5' side)	0	3R	-1	10922776	10927922	FBgn0051304	CG31304	FBgn0038287 FBgn0038288 CG6960 CG18442		3R:10924199-10927856
2283	1	1	X	99	19301601	19302814	558	505	1.1055	53	0	0	1214	19302207	0.0436573	Inside_gene(5' side)	0	X	1	19247218	19364074	FBgn0031016	kek5	CT10486 Kek5 CG12199 kekkon-like Kekkon5	kekkon5	X:19301601-19302814
2001	1	1	2L	99	6187507	6189438	832	753	1.1055	79	0	0	1932	6188472	0.0408903	5'_of_gene	1999	2L	1	6190471	6209477	FBgn0085409	CG34380	CG31640 FBgn0031789 FBgn0031788 FBgn0031787 FBgn0043510 FBgn0040951 FBgn0051640 CG13988 CG13988 CG15813 CG13987 CG13986 anon-WO0073329.6 CG31640		2L:6187507-6189438
3138	1	1	2R	99	4581354	4582819	714	646	1.10548	68	0	0	1466	4582086	0.0463847	Inside_gene(3' side)	0	2R	-1	4581244	4583301	FBgn0033320	CG8586	SPH58 c-SPH58		2R:4581354-4582819
3138	2	1	2R	99	4581354	4582819	714	646	1.10548	68	0	0	1466	4582086	0.0463847	5'_of_gene	1845	2R	1	4583931	4586088	FBgn0033321	CG8738	SPH121 c-SPH121		2R:4581354-4582819
690	1	1	2L	99	13330446	13331516	549	497	1.10545	52	0	0	1071	13330981	0.0485528	Inside_gene(5' side)	0	2L	-1	13307814	13331100	FBgn0032504	CG16970			2L:13330446-13331516
4994	2	1	2L	99	14338303	14339551	674	610	1.1054	64	0	0	1249	14338927	0.051241	Inside_gene(5' side)	0	2L	1	14338240	14340080	FBgn0028531	CG15286	BG:DS01068.11		2L:14338303-14339551
2148	1	1	3R	99	26279789	26280858	551	499	1.10537	52	0	0	1070	26280323	0.0485981	Inside_gene(5' side)	0	3R	-1	26271361	26281589	FBgn0028646	aralar1	FBgn0039772 FBgn0061423 CG2139 DmAralar BcDNA:GH07418 aralar	aralar1	3R:26279789-26280858
971	1	1	3R	99	20908229	20909304	551	499	1.10537	52	0	0	1076	20908766	0.0483271	Inside_gene(5' side)	0	3R	1	20909274	20910392	FBgn0004897	fd96Ca	CG11921 Dmfd4 FD4 fd4	forkhead domain 96Ca	3R:20908229-20909304
1588	1	1	3R	99	2650119	2651400	645	584	1.10533	61	0	0	1282	2650759	0.0475819	Inside_gene(3' side)	0	3R	-1	2648842	2675886	FBgn0003339	Scr	FBgn0002844 sex-combs reduced Multi sex combs scr SCR Multiple sex comb Msc l(3)84Af CG1030 BG:DS07876.2 Sex Combs Reduced	Sex combs reduced	3R:2650119-2651400
1998	1	1	2R	99	8144788	8146060	599	542	1.10526	57	0	0	1273	8145424	0.0447761	5'_of_gene	1489	2R	1	8146913	8162130	FBgn0000253	Cam	FBgn0010559 FBgn0015611 FBgn0027677 calmodulin CaM CG8472 dCaM DmCalm cam l(2)3909 CAM 3909 D-CaM anon-EST:Posey59 l(2)03909 Cal49A Cal	Calmodulin	2R:8144788-8146060
1998	1	1	2R	99	8144788	8146060	599	542	1.10526	57	0	0	1273	8145424	0.0447761	Inside_gene(5' side)	0	2R	1	8144787	8146207	FBgn0033706	CG13167			2R:8144788-8146060
4100	1	1	3L	99	11450386	11451403	554	502	1.10526	52	0	0	1018	11450894	0.0510806	Inside_gene(5' side)	0	3L	-1	11450176	11451570	FBgn0036160	CG12289	FBgn0062516 BcDNA:AT04143		3L:11450386-11451403
4100	1	1	3L	99	11450386	11451403	554	502	1.10526	52	0	0	1018	11450894	0.0510806	5'_of_gene	696	3L	1	11451590	11452725	FBgn0036161	CG7551	FBgn0063754 BcDNA:AT07524		3L:11450386-11451403
4141	1	1	X	99	1717454	1720821	1597	1445	1.10523	152	0	0	3368	1719137	0.0451306	5'_of_gene	6218	X	1	1725355	1746970	FBgn0024988	CG14801	FBgn0023543 FBgn0029592 CG14800 CG17968 EG:137E7.1 EG:131F2.2		X:1717454-1720821
4141	1	1	X	99	1717454	1720821	1597	1445	1.10523	152	0	0	3368	1719137	0.0451306	Inside_gene(5' side)	0	X	1	1719693	1720710	FBgn0029591	CG14799			X:1717454-1720821
4253	2	1	2R	99	13448675	13449894	636	576	1.10523	60	0	0	1220	13449284	0.0491803	5'_of_gene	2561	2R	1	13451845	13453785	FBgn0034242	CG14480			2R:13448675-13449894
4459	1	1	2L	99	11088380	11090728	1094	990	1.10521	104	0	0	2349	11089554	0.0442742	Inside_gene(5' side)	0	2L	1	11088331	11090782	FBgn0032338	CG16854			2L:11088380-11090728
4459	1	1	2L	99	11088380	11090728	1094	990	1.10521	104	0	0	2349	11089554	0.0442742	5'_of_gene	1892	2L	1	11091446	11095001	FBgn0032339	CG4705			2L:11088380-11090728
4459	3	1	2L	99	11088380	11090728	1094	990	1.10521	104	0	0	2349	11089554	0.0442742	5'_of_gene	8157	2L	-1	11076165	11081397	FBgn0032336	Ast-C	FBgn0043835 FBgn0047021 drostatin-C Drostatin-C CG14919 AstC Ast2 DAP-C flt flatline FLT M-ASH Drm-AST-C gh06087 Allatostatin 2 BEST:GH06087 BcDNA:RH36507 Drm-AST C ast2 AST-C allatostatin C ASTC	Allatostatin C	2L:11088380-11090728
899	1	1	2R	99	14947204	14948499	597	541	1.10508	56	0	0	1296	14947851	0.0432099	5'_of_gene	6813	2R	1	14954664	15009463	FBgn0004168	5-HT1A	CG16720 5HT[[1ADro]] Dm5HTdro2A 5HT-dro2A 5-HT[[1ADro]] 5-HT-dro2A DRO2A 5htdro2a 5-HT1ADro serotonin-receptor-2A 5HT1A 5HT-drp[[2A]] Serotonin receptor 2A 5HT-R2A d5-HT1A	Serotonin receptor 1A	2R:14947204-14948499
899	1	1	2R	99	14947204	14948499	597	541	1.10508	56	0	0	1296	14947851	0.0432099	Inside_gene(3' side)	0	2R	1	14946926	14948575	FBgn0034416	CG15109			2R:14947204-14948499
1318	1	1	3L	99	20956220	20957509	623	564	1.10503	59	0	0	1290	20956864	0.0457364	Inside_gene(3' side)	0	3L	-1	20955757	20959862	FBgn0037040	CG12983	FBgn0045150 bs29a07.y1 NEST:bs29a07		3L:20956220-20957509
107	2	1	3R	99	25965491	25967280	767	695	1.10499	72	0	0	1790	25966385	0.0402235	5'_of_gene	2138	3R	-1	25960997	25964247	FBgn0039747	AdoR	FBgn0046615 FBgn0046617 CG9753 adoR anon-WO0170980.110 anon-WO0170980.109	Adenosine receptor	3R:25965491-25967280
2449	1	1	3R	99	19745555	19746626	594	538	1.1049	56	0	0	1072	19746090	0.0522388	Inside_gene(5' side)	0	3R	-1	19719889	19748695	FBgn0016754	sba	TF125 type II AAF56201 Dm Sba CG13598 TF125 F125 Tf125 DMTF125	six-banded	3R:19745555-19746626
3085	1	1	X	99	7887585	7889149	673	610	1.10487	63	0	0	1565	7888367	0.0402556	5'_of_gene	1363	X	1	7889730	7920567	FBgn0010329	Tbh	FBgn0012186 tyramine-beta-hydroxylase TBH Tbetah T beta h CG1543 TbetaH DBH TBetaH Tyramine beta hydroxylase Dopamine beta hydroxylase Dbh TBetah Tyramine Beta Hydroxylase tyramine beta-hydroxylase TH tyramine beta hydroxylase	Tyramine beta hydroxylase	X:7887585-7889149
4999	1	1	X	99	4194625	4196111	706	640	1.10474	66	0	0	1487	4195368	0.0443847	Inside_gene(5' side)	0	X	-1	4194347	4196379	FBgn0029703	CG12692			X:4194625-4196111
4587	1	1	3L	99	16244219	16245578	681	617	1.10438	64	0	0	1360	16244898	0.0470588	Inside_gene(5' side)	0	3L	-1	16244220	16245149	FBgn0036583	CG13055			3L:16244219-16245578
1545	1	1	3R	99	22538006	22539224	588	533	1.10423	55	0	0	1219	22538615	0.0451189	Inside_gene(5' side)	0	3R	-1	22523418	22539881	FBgn0023179	amon	FBgn0004877 dPC2 PC2 PPP DMH#5 Ppp Prohormone processing protease CG6438 Amon	amontillado	3R:22538006-22539224
4474	1	1	3L	99	8900712	8901994	600	544	1.10391	56	0	0	1283	8901353	0.0436477	5'_of_gene	4246	3L	1	8905599	8925165	FBgn0035936	Tsp66E	CG4999 Dm.Tsp66E	Tetraspanin 66E	3L:8900712-8901994
4474	3	1	3L	99	8900712	8901994	600	544	1.10391	56	0	0	1283	8901353	0.0436477	5'_of_gene	4573	3L	-1	8887788	8896780	FBgn0035934	TrpA1	dANKTM1 dTrpA1 dTRPA1 TRPA1 ANKTM1 CT18073 CG5751 Anktm1 TRPA CG5761 trpA1	Transient receptor potential A1	3L:8900712-8901994
4474	1	1	3L	99	8900712	8901994	600	544	1.10391	56	0	0	1283	8901353	0.0436477	Inside_gene(3' side)	0	3L	-1	8899017	8905771	FBgn0035935	mfr	CG5747	misfire	3L:8900712-8901994
1391	1	1	3L	99	10459617	10461210	776	703	1.10389	73	0	0	1594	10460413	0.0457967	Inside_gene(3' side)	0	3L	1	10458287	10461580	FBgn0045770	CG32063	FBgn0036084 FBgn0044543 FBgn0052063 CG8040 BEST:LP10167 anon-WO0140519.83		3L:10459617-10461210
1391	2	1	3L	99	10459617	10461210	776	703	1.10389	73	0	0	1594	10460413	0.0457967	5'_of_gene	4214	3L	-1	10452718	10456199	FBgn0011802	Gem3	FBgn0027895 DHH1 DmRH22 l(3)rL562 BcDNA.LD05563 CG6539 BcDNA:LD05563 Gem3 dGem3 Gemin3 dGemin3 DEAD/DEAH RNA helicase 1 Dhh1 gemin3	Gemin3	3L:10459617-10461210
1167	1	1	2R	99	12125922	12127039	547	496	1.10377	51	0	0	1118	12126480	0.0456172	Inside_gene(3' side)	0	2R	-1	12125606	12128222	FBgn0034098	krimp	CG15707 Montecristo montecristo mtc	krimper	2R:12125922-12127039
1167	4	1	2R	99	12125922	12127039	547	496	1.10377	51	0	0	1118	12126480	0.0456172	3'_of_gene	4170	2R	-1	12130650	12137234	FBgn0014462	Cng	CNG-channel cng DmCNGC CNG dCNCalpha CG7779 CNG channel alpha subunit	Cyclic-nucleotide-gated ion channel protein	2R:12125922-12127039
3824	1	1	3R	99	9918273	9920015	814	738	1.10372	76	0	0	1743	9919144	0.043603	3'_of_gene	995	3R	1	9915245	9918149	FBgn0038198	Npc2b	CT10556 DmML2 npc2b CG3153	Niemann-Pick type C-2b	3R:9918273-9920015
4258	1	1	3R	99	24880633	24883375	1336	1211	1.10371	125	0	0	2743	24882004	0.0455705	Inside_gene(5' side)	0	3R	1	24881654	24884926	FBgn0039631	Sirt7	CG11305 dmSRT409 dSIRT7 D.mel5	Sirt7	3R:24880633-24883375
4258	2	1	3R	99	24880633	24883375	1336	1211	1.10371	125	0	0	2743	24882004	0.0455705	Inside_gene(3' side)	0	3R	1	24880246	24881488	FBgn0039630	CG11843	SP43		3R:24880633-24883375
4028	1	1	3R	99	24528551	24529490	568	515	1.10369	53	0	0	940	24529020	0.056383	Inside_gene(5' side)	0	3R	1	24521964	24560073	FBgn0027655	htt	CG9995 dhtt HD Htt Hsap\HD HTT Huntingtin	huntingtin	3R:24528551-24529490
108	1	1	3R	99	3397768	3399198	644	584	1.10361	60	0	0	1431	3398483	0.0419287	Inside_gene(3' side)	0	3R	-1	3397848	3465156	FBgn0083963	CG34127	CG14597 FBan0032465 CG32465 FBgn0037507 FBgn0037508 FBgn0037509 FBgn0052465 CG32465 CG18291 CG14597 CG1062 Drosokinin receptor		3R:3397768-3399198
4383	1	1	3L	99	16089132	16090632	733	665	1.10357	68	0	0	1501	16089882	0.0453031	Inside_gene(5' side)	0	3L	-1	16088868	16090593	FBgn0036567	CG13074			3L:16089132-16090632
4383	3	1	3L	99	16089132	16090632	733	665	1.10357	68	0	0	1501	16089882	0.0453031	5'_of_gene	1052	3L	1	16090934	16093188	FBgn0036568	CG5389	ATP synthase Beta chain		3L:16089132-16090632
4344	1	1	2R	99	5050406	5051970	726	658	1.10351	68	0	0	1565	5051188	0.0434505	Inside_gene(5' side)	0	2R	-1	5049542	5052455	FBgn0033388	CG8046			2R:5050406-5051970
2627	1	1	X	99	5564727	5565945	725	658	1.10345	67	0	0	1219	5565336	0.0549631	Inside_gene(3' side)	0	X	-1	5564855	5565842	FBgn0015794	Rab-RP4	FBgn0029784 AAF46057 DmRab18 rab-related protein 4 DRabRP4 DRABR4 Rab-r4 CG3129 Rab18 Rab18/RP4	Rab-related protein 4	X:5564727-5565945
2627	3	1	X	99	5564727	5565945	725	658	1.10345	67	0	0	1219	5565336	0.0549631	5'_of_gene	1139	X	1	5566475	5567589	FBgn0029785	RpL35	FBgn0025262 FBgn0026281 FBgn0063066 unnamed anon-fast-evolving-1C12 anon-EST:fe1C12 anon-EST:Posey157 BcDNA:RE09547 CG4111 RpL35e	Ribosomal protein L35	X:5564727-5565945
2324	1	1	2L	99	2032557	2034620	989	897	1.10341	92	0	0	2064	2033588	0.0445736	Inside_gene(3' side)	0	2L	-1	2032635	2035936	FBgn0259192	CG42296	FBgn0040105 FBgn0031385 CG15378 CG15378		2L:2032557-2034620
378	1	1	2L	99	4479415	4484874	2658	2410	1.10328	248	0	0	5460	4482144	0.0454212	5'_of_gene	5120	2L	-1	4468000	4477024	FBgn0011603	ine	FBgn0020253 CG15444 rosA ine/rosA CG15444d DMINE	inebriated	2L:4479415-4484874
237	1	1	2R	99	17981022	17982387	614	557	1.10322	57	0	0	1366	17981704	0.0417277	Inside_gene(3' side)	0	2R	-1	17978994	17987231	FBgn0034693	CG11073			2R:17981022-17982387
1974	3	1	X	99	2475017	2476728	856	776	1.10317	80	0	0	1712	2475872	0.046729	5'_of_gene	6662	X	1	2482534	2492638	FBgn0001404	egh	zeste-white 4 CG9659 EG:BACR25B3.8 zw4 l(1)zw4 zw-4 ZW-4 l(1)3Ae	egghead	X:2475017-2476728
1974	1	1	X	99	2475017	2476728	856	776	1.10317	80	0	0	1712	2475872	0.046729	5'_of_gene	865	X	1	2476737	2477856	FBgn0040376	CG13759	FBgn0029624 FBgn0061449 CT33239 EG:BACR25B3.5 BcDNA:AT19803		X:2475017-2476728
3036	3	1	2L	99	4398119	4399257	545	495	1.10306	50	0	0	1139	4398688	0.0438982	5'_of_gene	2265	2L	1	4400953	4403091	FBgn0053003	CG33003			2L:4398119-4399257
2077	1	1	2R	99	18933618	18935178	736	668	1.10287	68	0	0	1561	18934398	0.0435618	Inside_gene(5' side)	0	2R	1	18933631	18935849	FBgn0003900	twi	CG2956-RA CG2956-PA FBtr0071953 FBpp0071864 Twist CG2956 DTwist dip5 EC9 Twi TWI bHLHb17 twist	twist	2R:18933618-18935178
2077	2	1	2R	99	18933618	18935178	736	668	1.10287	68	0	0	1561	18934398	0.0435618	5'_of_gene	5255	2R	-1	18924208	18929143	FBgn0085238	CG34209			2R:18933618-18935178
2077	1	1	2R	99	18933618	18935178	736	668	1.10287	68	0	0	1561	18934398	0.0435618	5'_of_gene	8621	2R	1	18943019	18949074	FBgn0050194	CG30194	FBgn0034811 FBgn0034812 FBgn0063639 CG3037 CG13536		2R:18933618-18935178
3568	1	1	X	99	9773077	9774410	567	515	1.10277	52	0	0	1334	9773743	0.0389805	Inside_gene(5' side)	0	X	1	9773902	9774568	FBgn0030158	CG9686	FBgn0027688 FBgn0062901 CT6802 anon-EST:Posey3 BcDNA:RH74092		X:9773077-9774410
3568	3	1	X	99	9773077	9774410	567	515	1.10277	52	0	0	1334	9773743	0.0389805	5'_of_gene	3038	X	-1	9768525	9770705	FBgn0030156	CG15247			X:9773077-9774410
3568	2	1	X	99	9773077	9774410	567	515	1.10277	52	0	0	1334	9773743	0.0389805	Inside_gene(3' side)	0	X	1	9772455	9773312	FBgn0030157	CG1468	FBgn0064963 BcDNA:GH18955		X:9773077-9774410
838	1	1	2L	99	6492615	6494716	889	807	1.10274	82	0	0	2102	6493665	0.0390105	Inside_gene(5' side)	0	2L	1	6491122	6496986	FBgn0051638	CG31638	FBgn0031823 FBgn0031825 CG13764 CG9545		2L:6492615-6494716
838	2	1	2L	99	6492615	6494716	889	807	1.10274	82	0	0	2102	6493665	0.0390105	Inside_gene(3' side)	0	2L	-1	6492972	6494527	FBgn0031824	CG9547	152078_at		2L:6492615-6494716
1153	1	1	X	99	9705192	9706680	664	603	1.10248	61	0	0	1489	9705936	0.0409671	Inside_gene(5' side)	0	X	1	9682515	9743263	FBgn0052698	CG32698	FBgn0030152 FBgn0030153 CG9683 CG9678		X:9705192-9706680
4145	1	1	2L	99	20763529	20766697	1381	1253	1.10248	128	0	0	3169	20765113	0.0403913	5'_of_gene	5622	2L	1	20770735	20783142	FBgn0000251	cad	FBgn0082204 cd 38E.19 Cad S67 anon-WO2004063362.83 CG1759 Caudal CAD	caudal	2L:20763529-20766697
1333	1	1	2R	99	11678096	11679251	570	518	1.10242	52	0	0	1156	11678673	0.0449827	Inside_gene(5' side)	0	2R	-1	11650070	11704314	FBgn0083919	Zasp52	FBgn0034042 FBgn0034043 FBgn0034044 FBgn0050084 CG8242 CG12969 tungus tun CG12968 CG30084 zasp Z band alternatively spliced PDZ-motif protein Zasp	Z band alternatively spliced PDZ-motif protein 52	2R:11678096-11679251
3772	1	1	X	99	20347992	20349367	779	707	1.10239	72	0	0	1376	20348679	0.0523256	Inside_gene(3' side)	0	X	-1	20342674	20362133	FBgn0031118	RhoGAP19D	1412 CG1412	RhoGAP19D	X:20347992-20349367
880	1	1	2L	99	898435	901214	1498	1359	1.10234	139	0	0	2780	899824	0.05	Inside_gene(5' side)	0	2L	1	898647	901320	FBgn0002563	Lsp1beta	Lsp1 Lsp1b CG4178 DmeLSP1b Lsp-1b LSP-1beta Lsp-1beta LSP 1 LSP1beta Lsp1-beta LSP-1 LSP-1 beta Lsp1beta LSP1 Lsp1[beta] Larval serum protein 1[beta]	Larval serum protein 1 beta	2L:898435-901214
2947	4	1	3R	99	20014901	20015886	541	491	1.10224	50	0	0	986	20015393	0.0507099	5'_of_gene	730	3R	-1	20013444	20014663	FBgn0039163	CG5515			3R:20014901-20015886
2947	2	1	3R	99	20014901	20015886	541	491	1.10224	50	0	0	986	20015393	0.0507099	3'_of_gene	5641	3R	1	19998353	20009752	FBgn0039161	CG13606			3R:20014901-20015886
2818	1	1	3R	99	23136280	23137843	676	614	1.10222	62	0	0	1564	23137061	0.0396419	Inside_gene(5' side)	0	3R	-1	23120267	23148047	FBgn0039510	CG3339			3R:23136280-23137843
4852	1	1	2L	99	8191949	8193038	566	514	1.10194	52	0	0	1090	8192493	0.0477064	Inside_gene(3' side)	0	2L	-1	8190954	8196893	FBgn0031995	CG8475	CG8475-RA CG8475-PA CG8475-RB CG8475-PB FBtr0079638 FBpp0079254 FBtr0079639 FBpp0079255		2L:8191949-8193038
4085	1	1	X	99	19640374	19642065	986	895	1.10185	91	0	0	1692	19641219	0.0537825	Inside_gene(5' side)	0	X	1	19640090	19642491	FBgn0052528	CG32528	FBgn0031067 CG12533 Parvin		X:19640374-19642065
4085	3	1	X	99	19640374	19642065	986	895	1.10185	91	0	0	1692	19641219	0.0537825	5'_of_gene	1733	X	1	19642952	19644204	FBgn0031068	Alr	alr augmenter of liver regeneration CG12534	Augmenter of liver regeneration	X:19640374-19642065
4886	3	1	3R	99	14129289	14131628	1059	962	1.10172	97	0	0	2340	14130458	0.041453	5'_of_gene	5852	3R	-1	14114579	14124606	FBgn0010877	l(3)05822	FBgn0038599 CG7129 l(3)5822 clot 3142 LD12970 5822	lethal (3) 05822	3R:14129289-14131628
4886	1	1	3R	99	14129289	14131628	1059	962	1.10172	97	0	0	2340	14130458	0.041453	Inside_gene(3' side)	0	3R	-1	14128998	14140129	FBgn0038603	PKD	150131_at PKCm CG7125 dPKD protein kinase D	Protein Kinase D	3R:14129289-14131628
3669	1	1	2R	99	16455088	16456341	563	512	1.10169	51	0	0	1254	16455714	0.0406699	Inside_gene(3' side)	0	2R	-1	16450540	16469633	FBgn0028622	l(2)05510	FBgn0034522 FBgn0040727 FBgn0043360 FBgn0044465 CG13432 l(2)k009920 EP2356 unnamed EP2587 CG13433	lethal (2) 05510	2R:16455088-16456341
1578	1	1	2R	99	18601726	18603844	914	830	1.10164	84	0	0	2119	18602785	0.0396413	Inside_gene(3' side)	0	2R	1	18600206	18604752	FBgn0050268	CG30268	FBgn0034771 CG13520		2R:18601726-18603844
1578	1	1	2R	99	18601726	18603844	914	830	1.10164	84	0	0	2119	18602785	0.0396413	3'_of_gene	2530	2R	1	18595299	18600255	FBgn0050275	CG30275	FBgn0034771 CG13520		2R:18601726-18603844
4982	1	1	2R	99	19998285	20000712	1194	1084	1.10157	110	0	0	2428	19999498	0.0453048	Inside_gene(5' side)	0	2R	-1	19995429	20001793	FBgn0034976	CG4049	FBgn0041704 R-gene BEST:LD04705 Arip4		2R:19998285-20000712
4982	3	1	2R	99	19998285	20000712	1194	1084	1.10157	110	0	0	2428	19999498	0.0453048	5'_of_gene	2692	2R	1	20002190	20003887	FBgn0041706	CG3253	FBgn0034977 L-gene BEST:GH04269		2R:19998285-20000712
2155	1	1	3L	99	4499078	4500981	840	763	1.10111	77	0	0	1904	4500029	0.0404412	Inside_gene(5' side)	0	3L	-1	4498975	4500537	FBgn0035555	CG13720			3L:4499078-4500981
2875	1	1	3R	99	11266215	11267513	680	618	1.1011	62	0	0	1299	11266864	0.047729	Inside_gene(3' side)	0	3R	1	11265710	11267895	FBgn0000047	Act88F	arthrin 88F actin Arthrin Actin actin E act88F CG5178 Act(88F) act 88F Act88-F Ifm(3)7 rsd actin 88F Actin88F	Actin 88F	3R:11266215-11267513
2875	2	1	3R	99	11266215	11267513	680	618	1.1011	62	0	0	1299	11266864	0.047729	5'_of_gene	6958	3R	-1	11246826	11259906	FBgn0038339	CG6118			3R:11266215-11267513
4624	1	1	3R	99	23083488	23085502	1016	923	1.10083	93	0	0	2015	23084495	0.0461538	Inside_gene(3' side)	0	3R	-1	23082315	23089758	FBgn0010328	woc	FBgn0039502 CG5965 with out children Without children Woc Without Children	without children	3R:23083488-23085502
173	1	1	3L	99	18193101	18194216	543	494	1.10073	49	0	0	1116	18193658	0.0439068	5'_of_gene	1078	3L	1	18194736	18196666	FBgn0036782	CG7320			3L:18193101-18194216
2439	1	1	3R	99	702005	704546	1117	1015	1.1007	102	0	0	2542	703275	0.0401259	Inside_gene(5' side)	0	3R	-1	701727	704255	FBgn0020280	laf	FBgn0015605 FBgn0037285 clone C6 C6 CG14660	labial associated factor	3R:702005-704546
3177	1	1	2R	99	5076019	5078296	1123	1021	1.10061	102	0	0	2278	5077157	0.0447761	Inside_gene(5' side)	0	2R	-1	5074166	5079600	FBgn0033391	CG8026	FBgn0063441 FBgn0063442 FBgn0063443 anon-WO0242455.7 anon-WO0242455.6 anon-WO0242455.53 Dromel_CG8026_FBtr0088611_mORF		2R:5076019-5078296
2158	1	1	3L	99	20146040	20148436	1170	1064	1.10039	106	0	0	2397	20147238	0.0442219	Inside_gene(3' side)	0	3L	-1	20142711	20157270	FBgn0259679	CG42348	CG13811 FBgn0036944 CG7323 FBgn0036943 CG13811 CG7323		3L:20146040-20148436
4916	1	1	3R	99	4517560	4519850	1169	1063	1.10029	106	0	0	2291	4518705	0.046268	5'_of_gene	7999	3R	1	4526704	4540990	FBgn0037612	CG8112			3R:4517560-4519850
4916	1	1	3R	99	4517560	4519850	1169	1063	1.10029	106	0	0	2291	4518705	0.046268	Inside_gene(3' side)	0	3R	-1	4517038	4523540	FBgn0001180	hb	FBgn0015224 Hb Rg-pbx hbHLH Rg-bx Regulator-of-postbithorax l(3)85Ah R-pbx CG9786 Hunchback HB	hunchback	3R:4517560-4519850
1282	1	1	X	99	16560100	16562594	1202	1093	1.10025	109	0	0	2495	16561347	0.0436874	5'_of_gene	2859	X	-1	16554926	16558488	FBgn0015336	CG15865	anon-15Ab unnamed		X:16560100-16562594
580	1	1	3R	99	17174135	17175408	598	544	1.10016	54	0	0	1274	17174771	0.0423862	Inside_gene(5' side)	0	3R	-1	17146482	17175306	FBgn0038881	CG16791	FBgn0046355 anon-WO0172774.78		3R:17174135-17175408
2147	1	1	X	99	2067520	2068852	688	626	1.10014	62	0	0	1333	2068186	0.0465116	Inside_gene(3' side)	0	X	-1	2067530	2069346	FBgn0023541	Cyp4d14	FBgn0029602 4d14 EG:152A3.2 CG3540 CYP4D14 cytochrome P450	Cyp4d14	X:2067520-2068852
2147	4	1	X	99	2067520	2068852	688	626	1.10014	62	0	0	1333	2068186	0.0465116	5'_of_gene	2738	X	1	2070924	2072767	FBgn0011576	Cyp4d2	FBgn0010219 FBgn0010384 4d2 EG:152A3.4 CG3466 CYP4D2 P450 P-450 Cytochrome P450 4D2 Cyt-P450-4D2 cytochrome P-450 cytochrome P450	Cytochrome P450-4d2	X:2067520-2068852
333	3	1	2L	99	8449865	8450761	551	501	1.10006	50	0	0	897	8450313	0.0557414	5'_of_gene	742	2L	-1	8445861	8449571	FBgn0027780	U26	CG13401	U26	2L:8449865-8450761
1589	2	1	2R	99	15291798	15292921	582	530	1.10005	52	0	0	1124	15292359	0.0462633	Inside_gene(5' side)	0	2R	-1	15289403	15292897	FBgn0085226	CG34197			2R:15291798-15292921
3990	2	1	3R	99	14096958	14100108	1570	1428	1.09992	142	0	0	3151	14098533	0.0450651	5'_of_gene	1854	3R	1	14100387	14108206	FBgn0026250	eIF-1A	FBgn0025531 FBgn0025959 FBgn0038594 FBgn0062638 eIF1A group I Group I CG8053 D-eIF1A eIF-4c Eukaryotic initiation factor 4c D-eIF4c anon-EST:Liang-2.3 clone 2.3 EP(3)0935 EP935 anon-EST:Posey4	Eukaryotic initiation factor 1A	3R:14096958-14100108
3990	1	1	3R	99	14096958	14100108	1570	1428	1.09992	142	0	0	3151	14098533	0.0450651	Inside_gene(3' side)	0	3R	-1	14096908	14100168	FBgn0038593	CG7146			3R:14096958-14100108
3990	1	1	3R	99	14096958	14100108	1570	1428	1.09992	142	0	0	3151	14098533	0.0450651	3'_of_gene	1638	3R	1	14093510	14096895	FBgn0038592	CG18599			3R:14096958-14100108
4903	1	1	X	99	8649034	8650354	701	638	1.09986	63	0	0	1321	8649694	0.0476911	3'_of_gene	1574	X	-1	8651268	8699808	FBgn0026411	Lim1	FBgn0028495 FBgn0030064 CG11354 lim1 dlim1 Dlim1 dlim-1 dLim1 BcDNA:GH04929 CG10760 Lim kinase Lim Lim1		X:8649034-8650354
1957	1	1	3L	99	588848	590515	809	736	1.09984	73	0	0	1668	589681	0.043765	Inside_gene(5' side)	0	3L	-1	582824	589272	FBgn0035144	CG17181			3L:588848-590515
1957	2	1	3L	99	588848	590515	809	736	1.09984	73	0	0	1668	589681	0.043765	5'_of_gene	3565	3L	1	593246	599242	FBgn0035145	MED14	Med14 Trap170 CG12031 p160 dTRAP170	Mediator complex subunit 14	3L:588848-590515
1237	1	1	3R	99	14503785	14505997	1045	951	1.09981	94	0	0	2213	14504891	0.0424763	5'_of_gene	1437	3R	1	14506328	14511029	FBgn0038641	CG7708			3R:14503785-14505997
1237	1	1	3R	99	14503785	14505997	1045	951	1.09981	94	0	0	2213	14504891	0.0424763	Inside_gene(3' side)	0	3R	1	14503605	14506043	FBgn0038640	CG7706			3R:14503785-14505997
1237	4	1	3R	99	14503785	14505997	1045	951	1.09981	94	0	0	2213	14504891	0.0424763	5'_of_gene	1613	3R	-1	14500376	14503278	FBgn0038639	CG7705			3R:14503785-14505997
3424	2	1	3R	99	9948507	9949580	609	554	1.09974	55	0	0	1074	9949043	0.0512104	5'_of_gene	901	3R	-1	9944982	9948142	FBgn0020510	Abi	Abelson Interacting Protein dAbi Abi-1 CG9749 Ablphilin Abelson interactor abi	Abelson interacting protein	3R:9948507-9949580
3424	1	1	3R	99	9948507	9949580	609	554	1.09974	55	0	0	1074	9949043	0.0512104	Inside_gene(5' side)	0	3R	1	9948380	9950199	FBgn0038206	twf	twinfillin CG3172 A6 Twinfillin Twinfilin	twinfilin	3R:9948507-9949580
1777	1	1	X	99	2277003	2278632	715	651	1.09969	64	0	0	1630	2277817	0.0392638	Inside_gene(5' side)	0	X	-1	2272151	2281697	FBgn0040387	PsGEF	FBgn0029616 FBgn0040386 EG:BACH7M4.1 EG:BACH7M4.2 DmPsGEF PsGEF protostome-specific GEF CG14045	Protostome-specific GEF	X:2277003-2278632
4339	1	1	3L	99	23246601	23248397	836	761	1.09967	75	0	0	1797	23247499	0.0417362	Inside_gene(3' side)	0	3L	1	23199770	23277304	FBgn0037212	nAcRalpha-80B	FBan0012414 FBgn0037211 FBgn0044798 Dalpha4 nAcRalpha-80 nAChR nAcRaplha-80B CG17552 CG12414 anon-WO0138359.1	nicotinic Acetylcholine Receptor alpha 80B	3L:23246601-23248397
4961	1	1	2R	99	3793771	3794950	612	557	1.09963	55	0	0	1180	3794360	0.0466102	Inside_gene(5' side)	0	2R	1	3788458	3802515	FBgn0050377	CG30377	FBgn0033231 FBgn0040779 CG1918 CG14595		2R:3793771-3794950
168	1	1	3R	99	6983707	6984968	607	553	1.09951	54	0	0	1262	6984337	0.0427892	Inside_gene(3' side)	0	3R	1	6982822	6985469	FBgn0040259	Ugt86Da	FBgn0027072 FBgn0037865 CG18578 AC 006491A GM04645 BEST:GM04645	Ugt86Da	3R:6983707-6984968
168	2	1	3R	99	6983707	6984968	607	553	1.09951	54	0	0	1262	6984337	0.0427892	5'_of_gene	2587	3R	1	6986924	6988868	FBgn0027584	CG4757	GH05702 BcDNA:GH05741 GH05741		3R:6983707-6984968
4328	1	1	3R	99	5183732	5184817	549	500	1.09948	49	0	0	1086	5184274	0.0451197	3'_of_gene	860	3R	1	5181217	5183414	FBgn0053937	CG33937	FBgn0025212 FBgn0064858 FBgn0025272 FBgn0053188 FBgn0040535 FBgn0020321 CG33188 CG33187 FBgn0037681 FBgn0053187 FBtr0082020 FBpp0081498 FBtr0082021 FBpp0081499 FBtr0089839 FBtr0089840 FBpp0088781 FBtr0089841 FBpp0088782 CG16751 CG33187		3R:5183732-5184817
573	1	1	3R	99	7028561	7030290	808	735	1.09939	73	0	0	1730	7029425	0.0421965	Inside_gene(5' side)	0	3R	1	7026138	7034357	FBgn0037872	nocturnin	FBgn0037871 FBgn0051299 Dnocturnin nocturin CG4796 CG4782 CG31299	nocturnin	3R:7028561-7030290
1487	1	1	3L	99	944405	945513	548	499	1.09909	49	0	0	1109	944959	0.0441839	Inside_gene(5' side)	0	3L	1	914074	985461	FBgn0025593	Glut1	GLU CG1086 glucose transporter 1 glut1 Dmglut1	Glucose transporter 1	3L:944405-945513
4713	1	1	2R	99	15190464	15191416	556	506	1.09908	50	0	0	953	15190940	0.0524659	5'_of_gene	1728	2R	1	15192668	15194689	FBgn0034432	CG7461	cg7461		2R:15190464-15191416
4581	2	1	2R	99	10132457	10133758	707	644	1.09902	63	0	0	1302	10133107	0.0483871	5'_of_gene	1364	2R	1	10134471	10140102	FBgn0010241	Mdr50	CG8523-RA CG8523-PA FBtr0087537 FBpp0086666 CG8523 MDR50 Dm3 Dm2 Multi drug resistance 50 mdr50	Multi drug resistance 50	2R:10132457-10133758
4581	1	1	2R	99	10132457	10133758	707	644	1.09902	63	0	0	1302	10133107	0.0483871	Inside_gene(3' side)	0	2R	1	10131192	10133571	FBgn0033917	CG8503			2R:10132457-10133758
2882	1	1	2R	99	12027751	12029320	907	826	1.09889	81	0	0	1570	12028535	0.0515924	Inside_gene(3' side)	0	2R	1	12025857	12029439	FBgn0001124	Got1	FBgn0034079 FBgn0046303 CG8430 GOT-1 Got-1 Got2 BEST:GH07823 Glutamate oxaloacetic transaminase	Glutamate oxaloacetate transaminase 1	2R:12027751-12029320
2882	2	1	2R	99	12027751	12029320	907	826	1.09889	81	0	0	1570	12028535	0.0515924	5'_of_gene	2120	2R	1	12030655	12033415	FBgn0027091	Aats-cys	FBgn0027536 CG8431 CysRS CRS BcDNA:LD21177 cysteinyl-trna synthetase	Cysteinyl-tRNA synthetase	2R:12027751-12029320
2882	3	1	2R	99	12027751	12029320	907	826	1.09889	81	0	0	1570	12028535	0.0515924	3'_of_gene	2792	2R	1	12012488	12025743	FBgn0086676	spin	FBgn0004571 FBgn0014134 FBgn0028602 FBgn0010657 FBgn0015991 FBgn0021981 FBgn0034078 FBgn0061174 bnch CG8428 spinster Spin l(2)k09905 l(2)10403 diphthong 25/11 l(2)k02511 benchwarmer l(2R)W5 lethal (2) W5 l(2)W5 Spinster/Benchwarmer Spinster	spinster	2R:12027751-12029320
4527	1	1	X	99	18204566	18205945	753	686	1.09885	67	0	0	1380	18205255	0.0485507	5'_of_gene	2234	X	-1	18199377	18203021	FBgn0004956	os	FBgn0003012 FBgn0003956 FBgn0016985 Upd upd CG5993 unpaired Unpaired small-eye sisC sis-c unp UPD sis-C outstretched od sisterless c upa sy outstretched-smalleye bending-wings odsy l(1)YM55 l(1)YC43 bdw unpaired 1 Outstretched Os upd1 OS Unpaired/Out-stretched outstretched small eye Upd1 Unpaired 1	outstretched	X:18204566-18205945
1484	1	1	3R	99	3646092	3647388	644	587	1.09881	57	0	0	1297	3646740	0.0439476	Inside_gene(5' side)	0	3R	1	3640941	3679622	FBgn0085413	CG34384	CG31187 FBgn0037524 FBgn0037523 FBgn0040523 FBgn0051187 CG14462 CG14462 DGKd CG9851 CG2667 CG31187		3R:3646092-3647388
416	1	1	3R	99	3371760	3372795	558	508	1.09879	50	0	0	1036	3372277	0.0482625	Inside_gene(3' side)	0	3R	-1	3371449	3374844	FBgn0015568	alpha-Est1	CG1031 alphaE1 aE1 fragment A A alpha-Est1 DmalphaE1	alpha-Esterase-1	3R:3371760-3372795
4478	1	1	X	99	11026637	11027874	736	670	1.09874	66	0	0	1238	11027255	0.0533118	Inside_gene(3' side)	0	X	-1	11024269	11031056	FBgn0030268	Klp10A	FBgn0066848 KLP10a KLP10A Kif2A DmKLP10A KIF2A CG1453 DmKlp10A DmCG1453 anon-WO03040301.142 kinesin-13 motor klp10A	Klp10A	X:11026637-11027874
4203	1	1	3L	99	451008	452194	662	603	1.09868	59	0	0	1187	451601	0.0497051	Inside_gene(3' side)	0	3L	-1	434258	540589	FBgn0001316	klar	FBgn0002650 marbles kls Klar CG17046 marb Klarsicht	klarsicht	3L:451008-452194
4076	1	1	X	99	15674471	15676007	876	798	1.09867	78	0	0	1537	15675239	0.0507482	Inside_gene(3' side)	0	X	-1	15674532	15677667	FBgn0030691	CG8959	EFHC1 homolog		X:15674471-15676007
4076	1	1	X	99	15674471	15676007	876	798	1.09867	78	0	0	1537	15675239	0.0507482	5'_of_gene	7687	X	1	15682926	15687780	FBgn0026374	Rhp	CG8497	Rhophilin	X:15674471-15676007
4717	1	1	X	99	15821452	15822912	688	627	1.09864	61	0	0	1461	15822182	0.0417522	Inside_gene(3' side)	0	X	1	15819089	15822562	FBgn0010240	Lcch3	CG17336-RA CG17336-PA CG17336-RB CG17336-PB CG17336-RC GABA receptor beta subunit DmGA_b DmGABAbeta LCCH3 beta subunit CG17336	Ligand-gated chloride channel homolog 3	X:15821452-15822912
5076	1	1	3R	99	23765551	23768110	1170	1065	1.09859	105	0	0	2560	23766830	0.0410156	Inside_gene(3' side)	0	3R	1	23763967	23768500	FBgn0039560	CG5514			3R:23765551-23768110
5076	3	1	3R	99	23765551	23768110	1170	1065	1.09859	105	0	0	2560	23766830	0.0410156	5'_of_gene	3259	3R	-1	23758704	23763571	FBgn0039559	Mes-4	dMES-4 CG4976 dMes-4	Mes-4	3R:23765551-23768110
5076	4	1	3R	99	23765551	23768110	1170	1065	1.09859	105	0	0	2560	23766830	0.0410156	3'_of_gene	1681	3R	-1	23768511	23773731	FBgn0039561	mfrn	FBgn0025206 unnamed anon-fast-evolving-2H5 anon-EST:fe2H5 Mfrn HD35059 dmfrn CG4963	mitoferrin	3R:23765551-23768110
1264	1	1	2L	99	7705480	7706844	610	556	1.09849	54	0	0	1365	7706162	0.0395604	Inside_gene(5' side)	0	2L	1	7702807	7710697	FBgn0041181	TepIII	FBgn0031933 Tep3 dTEPIII CG7068 TEP	Thiolester containing protein III	2L:7705480-7706844
1264	1	1	2L	99	7705480	7706844	610	556	1.09849	54	0	0	1365	7706162	0.0395604	5'_of_gene	4858	2L	1	7711020	7714023	FBgn0031934	Ntl	ntl CG7075	Neurotransmitter transporter-like	2L:7705480-7706844
712	1	1	3R	99	5391722	5393032	655	597	1.09844	58	0	0	1311	5392377	0.044241	Inside_gene(5' side)	0	3R	1	5391946	5394911	FBgn0037712	CG16789			3R:5391722-5393032
712	2	1	3R	99	5391722	5393032	655	597	1.09844	58	0	0	1311	5392377	0.044241	Inside_gene(3' side)	0	3R	1	5389703	5391814	FBgn0261049	Vps45	FBgn0260566 FBgn0260863 FBgn0042683 FBgn0037711 MENE(3R)-C MENE (3R)-C CG8228 VPS45 Vps45p Vps45 dVps45	Vacuolar protein sorting 45	3R:5391722-5393032
712	4	1	3R	99	5391722	5393032	655	597	1.09844	58	0	0	1311	5392377	0.044241	5'_of_gene	2985	3R	-1	5387302	5389392	FBgn0037710	CG9393			3R:5391722-5393032
4174	1	1	3L	99	22460142	22461280	568	518	1.09844	50	0	0	1139	22460711	0.0438982	Inside_gene(3' side)	0	3L	1	22459932	22461178	FBgn0037164	CG11438	Css1alpha WUN-like		3L:22460142-22461280
4174	3	1	3L	99	22460142	22461280	568	518	1.09844	50	0	0	1139	22460711	0.0438982	5'_of_gene	2947	3L	1	22463658	22466610	FBgn0037166	CG11426	Css1beta WUN-like		3L:22460142-22461280
4174	2	1	3L	99	22460142	22461280	568	518	1.09844	50	0	0	1139	22460711	0.0438982	5'_of_gene	1253	3L	1	22461964	22462960	FBgn0037165	CG11437	WUN-like		3L:22460142-22461280
2608	1	1	3R	99	10184433	10186738	1082	986	1.09843	96	0	0	2306	10185585	0.0416305	Inside_gene(3' side)	0	3R	-1	10184078	10187461	FBgn0051320	CG31320	FBgn0045167 NEST:bs27f03		3R:10184433-10186738
2865	1	1	2L	99	8483130	8484345	595	542	1.09839	53	0	0	1216	8483737	0.0435855	Inside_gene(5' side)	0	2L	1	8482484	8488671	FBgn0086896	d	FBgn0000410 FBgn0025975 FBgn0032046 FBgn0051610 FBgn0069196 myosin 29D Myo29D CG10595 unconventional myosin 29D 29CD AAF52683 29C3-D1 clone 1.78 unnamed lethal (2) c00146 CG31610 anon-EST:Liang-1.78 l(2)c00146 D	dachs	2L:8483130-8484345
2692	1	1	X	99	10801962	10803643	746	680	1.09824	66	0	0	1682	10802802	0.039239	5'_of_gene	3565	X	1	10806367	10814329	FBgn0030249	CG11203			X:10801962-10803643
64	2	1	2R	99	11431076	11433485	1162	1059	1.09816	103	0	0	2410	11432280	0.0427386	Inside_gene(3' side)	0	2R	-1	11431820	11437485	FBgn0034030	CG8192			2R:11431076-11433485
64	1	1	2R	99	11431076	11433485	1162	1059	1.09816	103	0	0	2410	11432280	0.0427386	Inside_gene(3' side)	0	2R	1	11430175	11431922	FBgn0034029	eIF2B-gamma	CG8190 eIF2Bgamma eIF2B-gamma	eIF2B-gamma	2R:11431076-11433485
3601	1	1	3R	99	13607964	13609846	1020	929	1.09808	91	0	0	1883	13608905	0.0483271	Inside_gene(5' side)	0	3R	-1	13602968	13609720	FBgn0038544	CG14318			3R:13607964-13609846
3720	2	1	3R	99	20408787	20409852	623	568	1.09804	55	0	0	1066	20409319	0.0515947	5'_of_gene	742	3R	-1	20385002	20408577	FBgn0039209	CG13624	FBgn0045886 anon-WO0153538.65		3R:20408787-20409852
3720	1	1	3R	99	20408787	20409852	623	568	1.09804	55	0	0	1066	20409319	0.0515947	Inside_gene(3' side)	0	3R	-1	20408787	20410855	FBgn0039210	CG13625	FBgn0062057 anon-WO0118547.376		3R:20408787-20409852
2952	1	1	2L	99	13983906	13985856	874	796	1.09803	78	0	0	1951	13984881	0.0399795	Inside_gene(3' side)	0	2L	-1	13982726	14001252	FBgn0003255	rk	CG8930 DLGR2 LGR2 DLGR-2 rk/CG8930 leucine-rich repeat-containing G protein-coupled receptor 2 CT25644 glycoprotein hormone receptor II BG:DS00180.13 glycoprotein-hormone-receptor-II	rickets	2L:13983906-13985856
4628	1	1	3R	99	2074403	2075829	637	581	1.09802	56	0	0	1427	2075116	0.0392432	Inside_gene(5' side)	0	3R	1	2074714	2075795	FBgn0037414	Osi7	CG1153 osi7 Osiris	Osiris 7	3R:2074403-2075829
3566	3	1	2L	99	2223757	2225488	915	834	1.09793	81	0	0	1732	2224622	0.0467667	5'_of_gene	1901	2L	1	2226523	2231096	FBgn0010704	l(2)s5379	FBgn0031402 FBgn0046260 FBgn0047216 CG7085 BEST:LD28579 BcDNA:LD10657	lethal (2) s5379	2L:2223757-2225488
1745	1	1	X	99	16781065	16782270	618	563	1.09784	55	0	0	1206	16781667	0.0456053	Inside_gene(5' side)	0	X	1	16780863	16782762	FBgn0030803	CG4880			X:16781065-16782270
1745	4	1	X	99	16781065	16782270	618	563	1.09784	55	0	0	1206	16781667	0.0456053	5'_of_gene	1109	X	-1	16779581	16780558	FBgn0030802	CG9099			X:16781065-16782270
4941	1	1	X	99	15644042	15644882	602	549	1.09778	53	0	0	841	15644462	0.0630202	Inside_gene(3' side)	0	X	1	15643210	15645255	FBgn0030683	CG8239			X:15644042-15644882
3150	1	1	2R	99	12532181	12533902	791	721	1.0977	70	0	0	1722	12533041	0.0406504	Inside_gene(3' side)	0	2R	1	12528745	12536284	FBgn0024232	gprs	FBgn0042196 Gprs CG5967 CG18471	gprs	2R:12532181-12533902
3088	1	1	2L	99	569984	572466	1150	1048	1.09766	102	0	0	2483	571225	0.0410793	Inside_gene(3' side)	0	2L	1	568346	572650	FBgn0031266	CG2807	FBgn0025944 unnamed anon-21Cd		2L:569984-572466
2484	1	1	3R	99	5234163	5235332	605	552	1.09758	53	0	0	1170	5234747	0.0452991	Inside_gene(3' side)	0	3R	-1	5234075	5236004	FBgn0003889	betaTub85D	beta-tubulin beta2-tubulin beta2tubulin b2 tubulin tubulin beta tubulin beta2 tubulin beta-tub Beta tubulin beta-Tubulin betaTub85D beta2 CG9359 BETA2 BETA 85D D.m.BETA-85D B2t beta(2)Tu beta2t Dmbeta2 beta2tub testis-specific beta-tubulin 2t beta[[2]]-tubulin beta85D DTB4 beta-tubulin85D ms(3)KK[D] betaTub2 beta-Tub85D Tub beta(2)Tub beta(2)Tubulin beta-Tubulin at 85D beta-tub85D beta 2 tubulin …	beta-Tubulin at 85D	3R:5234163-5235332
4896	1	1	3L	99	1671476	1672905	699	637	1.09751	62	0	0	1430	1672190	0.0433566	Inside_gene(5' side)	0	3L	-1	1670472	1672705	FBgn0035256	CG13930	unnamed		3L:1671476-1672905
4896	7	1	3L	99	1671476	1672905	699	637	1.09751	62	0	0	1430	1672190	0.0433566	5'_of_gene	7130	3L	-1	1654243	1665060	FBgn0035253	CG7971	FBgn0025275 FBgn0064978 unnamed anon-fast-evolving-1A7 anon-EST:fe1A7 BcDNA:GH04236		3L:1671476-1672905
1740	2	1	2R	99	8034879	8036754	1002	913	1.0975	89	0	0	1876	8035816	0.0474414	Inside_gene(3' side)	0	2R	-1	8033524	8038562	FBgn0027504	CG8878	VRK BcDNA:LD23371		2R:8034879-8036754
17	1	1	2L	99	9545588	9547326	768	700	1.09734	68	0	0	1739	9546457	0.0391029	Inside_gene(5' side)	0	2L	1	9545811	9547424	FBgn0032127	CG13114			2L:9545588-9547326
4499	2	1	3R	99	1517047	1518907	868	792	1.09721	76	0	0	1861	1517977	0.0408383	Inside_gene(3' side)	0	3R	-1	1517547	1519008	FBgn0037365	CG2104			3R:1517047-1518907
4370	1	1	2R	99	6095388	6097541	981	895	1.0972	86	0	0	2154	6096464	0.0399257	Inside_gene(3' side)	0	2R	-1	6092941	6124853	FBgn0000448	Hr46	FBgn0019719 FBgn0026805 FBgn0033496 DHR3 Complementation group D CG12208 CG11823 NR1F4 HR3 2.4 l(2)k09242 Dhr3 D dHR3 Hormone receptor 3 Hr3 unnamed 12.6 CG33183 l(2)46CFi Hormone receptor-like 46 hormone receptor 3	Hormone receptor-like in 46	2R:6095388-6097541
4376	1	1	3R	99	23454847	23456321	769	701	1.09712	68	0	0	1475	23455584	0.0461017	Inside_gene(5' side)	0	3R	1	23454716	23460073	FBgn0039530	Tusp	dmWSBa Tubby-like TUSP CG5586	Tusp	3R:23454847-23456321
4376	2	1	3R	99	23454847	23456321	769	701	1.09712	68	0	0	1475	23455584	0.0461017	5'_of_gene	3853	3R	-1	23449081	23451731	FBgn0039529	CG5612			3R:23454847-23456321
1597	1	1	X	99	19675007	19676247	626	571	1.09705	55	0	0	1241	19675627	0.0443191	Inside_gene(5' side)	0	X	-1	19670020	19676961	FBgn0259789	vfl	FBgn0028317 FBgn0031071 FBgn0040186 FBgn0027202 FBgn0043370 CG12701 lethal (1) G0353 l(1)G0353 zld zelda zinc-finger early Drosophila activator lethal (1) G0225 l(1)G0225 lethal (1) G0427 l(1)G0427 EP1344	vielfaltig	X:19675007-19676247
4004	2	1	3L	99	12159044	12159967	574	524	1.09697	50	0	0	924	12159505	0.0541126	5'_of_gene	2670	3L	-1	12150150	12156835	FBgn0036259	CG9760			3L:12159044-12159967
4004	1	1	3L	99	12159044	12159967	574	524	1.09697	50	0	0	924	12159505	0.0541126	Inside_gene(3' side)	0	3L	-1	12157301	12168582	FBgn0036260	Rh7	FBgn0046540 FBgn0046541 rhodopsin Rhodopsin Rh CG5638 rh7 DMELRH7 anon-WO0170980.35 anon-WO0170980.34	Rhodopsin 7	3L:12159044-12159967
1758	1	1	3R	99	6963089	6965279	1018	929	1.09693	89	0	0	2191	6964184	0.0406207	Inside_gene(3' side)	0	3R	1	6962899	6965467	FBgn0037862	CG4706			3R:6963089-6965279
449	2	1	3L	99	13373181	13374449	602	549	1.09692	53	0	0	1269	13373815	0.0417652	Inside_gene(3' side)	0	3L	-1	13373459	13374443	FBgn0036351	CG14107			3L:13373181-13374449
4931	1	1	3L	99	19980204	19981634	688	628	1.09692	60	0	0	1431	19980919	0.0419287	5'_of_gene	4104	3L	1	19985023	19990798	FBgn0013303	Nca	FBgn0013306 neurocalcin Ncalc nca CG7641	Neurocalcin	3L:19980204-19981634
4931	3	1	3L	99	19980204	19981634	688	628	1.09692	60	0	0	1431	19980919	0.0419287	5'_of_gene	4097	3L	1	19985016	19989012	FBgn0036926	CG7646	FBgn0025545 FBgn0062911 anon-EST:Posey160 BcDNA:RH69723		3L:19980204-19981634
4931	2	1	3L	99	19980204	19981634	688	628	1.09692	60	0	0	1431	19980919	0.0419287	Inside_gene(3' side)	0	3L	-1	19981127	19982047	FBgn0052220	Csas	DmCSAS CG32220	CMP-sialic acid synthase	3L:19980204-19981634
449	1	1	3L	99	13373181	13374449	602	549	1.09692	53	0	0	1269	13373815	0.0417652	Inside_gene(3' side)	0	3L	1	13372392	13373480	FBgn0036350	CG14111			3L:13373181-13374449
449	1	1	3L	99	13373181	13374449	602	549	1.09692	53	0	0	1269	13373815	0.0417652	5'_of_gene	2042	3L	1	13375857	13377099	FBgn0001256	ImpL1	Imp-L1 IMP-L1 CG10717	Ecdysone-inducible gene L1	3L:13373181-13374449
1862	1	1	3L	99	12327223	12328677	687	627	1.09687	60	0	0	1455	12327950	0.0412371	Inside_gene(3' side)	0	3L	1	12322336	12329006	FBgn0052105	CG32105	FBgn0036275 FBgn0036276 CG17615 CG10432		3L:12327223-12328677
1862	2	1	3L	99	12327223	12328677	687	627	1.09687	60	0	0	1455	12327950	0.0412371	3'_of_gene	4266	3L	-1	12332216	12344640	FBgn0036278	GRHRII	FBgn0046552 FBgn0046553 CG10698 DCR Drosophila Corazonin Receptor DGRHRII anon-WO0170980.197 anon-WO0170980.196 Crz-R	GRHRII	3L:12327223-12328677
2222	1	1	4	99	1284118	1285268	1250	1140	1.09679	110	0	0	1151	1284693	0.0955691	3'_of_gene	9206	4	1	1235704	1275487	FBgn0053653	Caps	CG18026 FBgn0027577 FBgn0040042 FBgn0040483 FBtr0089272 FBtr0089273 dcaps CG18026 dCAPS l(4)102Fb CG17881 CAPS SDCAP CG40477 CG33653 BcDNA:GH07283	Calcium activated protein for secretion	4:1284118-1285268
2595	1	1	3R	99	16439707	16441476	807	736	1.09676	71	0	0	1770	16440591	0.040113	Inside_gene(5' side)	0	3R	-1	16436973	16442619	FBgn0038814	CG15923			3R:16439707-16441476
2595	2	1	3R	99	16439707	16441476	807	736	1.09676	71	0	0	1770	16440591	0.040113	5'_of_gene	3041	3R	1	16443632	16446990	FBgn0038815	CG5466			3R:16439707-16441476
2653	1	1	X	99	3385579	3386914	638	582	1.0967	56	0	0	1336	3386246	0.0419162	Inside_gene(3' side)	0	X	-1	3385042	3398884	FBgn0029667	Gas8	CG14271	Growth arrest specific protein 8	X:3385579-3386914
4640	1	1	3R	99	1207067	1210904	1779	1623	1.09668	156	0	0	3838	1208985	0.0406462	Inside_gene(3' side)	0	3R	-1	1203815	1218587	FBgn0001311	kkv	FBgn0013580 FBgn0037319 FBgn0043004 CS-1/kkv blimp Chitin Synthase B ChSB DmeChSB DmCS-1 Chitin synthase 1 l(3)82Fh CS-1 CG2666 Kkv	krotzkopf verkehrt	3R:1207067-1210904
2293	6	1	3R	99	7801059	7802280	583	532	1.09659	51	0	0	1222	7801669	0.0417349	5'_of_gene	1082	3R	-1	7798808	7800587	FBgn0260744	Tango9	FBgn0037971 FBgn0015346 CG10007 TANGO9 87A7-9/5 anon-87Ad	Transport and Golgi organization 9	3R:7801059-7802280
2293	1	1	3R	99	7801059	7802280	583	532	1.09659	51	0	0	1222	7801669	0.0417349	Inside_gene(3' side)	0	3R	-1	7800877	7802912	FBgn0037972	CG10005	FBgn0062992 BcDNA:RE59626		3R:7801059-7802280
461	1	1	3R	99	20099312	20100902	694	633	1.09658	61	0	0	1591	20100107	0.0383407	Inside_gene(3' side)	0	3R	1	20098753	20101013	FBgn0086365	Orct2	FBgn0029146 FBgn0062704 FBgn0039176 orct2 cald CG13610 Organic cation transporter 2 EP(3)1072 EP1072 calderon	Organic cation transporter 2	3R:20099312-20100902
461	2	1	3R	99	20099312	20100902	694	633	1.09658	61	0	0	1591	20100107	0.0383407	5'_of_gene	1875	3R	1	20101982	20104515	FBgn0019952	Orct	CG6331	Organic cation transporter	3R:20099312-20100902
296	1	1	3R	99	11827884	11829393	874	798	1.09655	76	0	0	1510	11828638	0.0503311	Inside_gene(3' side)	0	3R	1	11811923	11829807	FBgn0003507	srp	FBgn0010376 FBgn0010753 FBgn0011478 CG3992 Srp GATA dGATAb ABF GATAb DmGATAb l(3)01549 A7.1 spt A-box-binding factor l(3)neo45 l(3)89B2 abf Abf Serpent SRP	serpent	3R:11827884-11829393
364	1	1	X	99	5933767	5935053	666	608	1.09646	58	0	0	1287	5934410	0.045066	Inside_gene(5' side)	0	X	1	5934735	5942543	FBgn0029834	CG5937			X:5933767-5935053
4559	1	1	2L	99	20752556	20754506	1007	919	1.09644	88	0	0	1951	20753531	0.0451051	Inside_gene(3' side)	0	2L	1	20752400	20754657	FBgn0032882	ns4	38E.14 ns4 CG9320 dmNS4	nucleostemin 4	2L:20752556-20754506
4559	2	1	2L	99	20752556	20754506	1007	919	1.09644	88	0	0	1951	20753531	0.0451051	5'_of_gene	1191	2L	-1	20750934	20752340	FBgn0032881	CG9319	38E.13		2L:20752556-20754506
3432	1	1	3L	99	7771370	7773566	1129	1030	1.09634	99	0	0	2197	7772468	0.0450614	5'_of_gene	3765	3L	-1	7757071	7768703	FBgn0023076	Clk	dCLK dclock dClock dClk clk clock dCLK/JRK jrk dCLOCK Jrk CLOCK dClck Jerk PAS1 CG7391 CLK bHLHe10 Clocks	Clock	3L:7771370-7773566
3954	2	1	3R	99	3807707	3808838	594	542	1.09623	52	0	0	1132	3808272	0.0459364	5'_of_gene	4784	3R	-1	3800128	3803488	FBgn0037533	CD98hc	cd98hc CG2791	CD98 heavy chain	3R:3807707-3808838
3679	1	1	2R	99	5146112	5147461	660	603	1.09621	57	0	0	1350	5146786	0.0422222	Inside_gene(3' side)	0	2R	-1	5139815	5172602	FBgn0020621	Pkn	FBgn0004459 FBgn0010625 FBgn0015480 FBgn0028556 FBgn0033398 FBgn0033399 PKN protein kinase c related protein kinase N CG2049 Dpkn dPKN l(2)45Ca l(2)06736 DPKN 3-2 PRK2 CT6660 CT6637 Protein kinase-like 45C CG2055 v(2)rG232 Pk?3 Pk45C	Protein kinase related to protein kinase N	2R:5146112-5147461
3679	2	1	2R	99	5146112	5147461	660	603	1.09621	57	0	0	1350	5146786	0.0422222	3'_of_gene	997	2R	-1	5147783	5151476	FBgn0083977	CG34141			2R:5146112-5147461
1347	1	1	X	99	16977586	16978713	558	510	1.09621	48	0	0	1128	16978149	0.0425532	Inside_gene(5' side)	0	X	-1	16974456	16981645	FBgn0030815	CG8945			X:16977586-16978713
2893	1	1	3R	99	12955155	12956310	718	655	1.0962	63	0	0	1156	12955732	0.0544983	Inside_gene(5' side)	0	3R	-1	12955137	12956141	FBgn0038481	CG17475	SP131		3R:12955155-12956310
2893	1	1	3R	99	12955155	12956310	718	655	1.0962	63	0	0	1156	12955732	0.0544983	5'_of_gene	1244	3R	1	12956976	12959441	FBgn0051266	CG31266	FBgn0038483 SPH146 CG5240		3R:12955155-12956310
2198	1	1	2R	99	17174818	17176204	740	676	1.09617	64	0	0	1387	17175511	0.0461428	Inside_gene(3' side)	0	2R	-1	17173225	17177833	FBgn0034612	CG10505	Dme_CG10505		2R:17174818-17176204
4279	1	1	3L	99	7464502	7466013	674	615	1.09616	59	0	0	1512	7465257	0.0390212	Inside_gene(3' side)	0	3L	1	7464710	7465537	FBgn0035788	CG8541			3L:7464502-7466013
104	1	1	X	99	20387188	20388293	617	563	1.09607	54	0	0	1106	20387740	0.0488246	Inside_gene(3' side)	0	X	-1	20386932	20395953	FBgn0026323	Tak1	FBgn0031120 FBgn0042230 dTAK1 DTAK1 TAK D-tak dTak1 TAK-1 dTAK tak1 TAK1 tak D10 DmTak1 CG18492 CG1388 DTak1 DTak TGF-beta activated-kinase 1 Tak 1 TGFbeta-activated kinase 1 dTAK-1 dTak Tak D-TAK transforming growth factor-beta-activated kinase 1	TGF-beta activated kinase 1	X:20387188-20388293
3023	1	1	2L	99	22892457	22893646	590	539	1.09604	51	0	0	1190	22893051	0.0428571	Inside_gene(3' side)	0	2L	-1	22892290	22918647	FBgn0250907	Cht3	FBgn0022701 FBan0018140 FBgn0063117 FBgn0022703 CG18140 CG17682 chitinase-3 CG18140-PA3 Cht10 CHT3 DmCHT3 BcDNA:LP04696 chitinase-1 Cht1 CHT1 DmCHT1 Chitinase 1 Chitinase DmCHT10	Chitinase 3	2L:22892457-22893646
3770	1	1	2R	99	10086429	10088298	865	790	1.0959	75	0	0	1870	10087363	0.040107	Inside_gene(3' side)	0	2R	-1	10086505	10088226	FBgn0033911	CG8394	CG8394.2 VIAAT		2R:10086429-10088298
3706	1	1	3R	99	26392544	26393934	617	564	1.09568	53	0	0	1391	26393239	0.0381021	Inside_gene(3' side)	0	3R	1	26358336	26404636	FBgn0082582	tmod	FBgn0011716 FBgn0010731 FBgn0039785 FBgn0039786 l(3)S130910 Tropomodulin CG1539 spdo Tmod l(3)00848 E42 unnamed CG15540 CG11493 sanpodo 1309/10 CT41421 CT3919	tropomodulin	3R:26392544-26393934
3706	1	1	3R	99	26392544	26393934	617	564	1.09568	53	0	0	1391	26393239	0.0381021	5'_of_gene	7318	3R	-1	26380276	26385921	FBgn0083991	CG34155			3R:26392544-26393934
38	1	1	2L	99	10288843	10290506	941	859	1.09559	82	0	0	1664	10289674	0.0492788	Inside_gene(5' side)	0	2L	-1	10281943	10292278	FBgn0032208	CG5604			2L:10288843-10290506
4248	2	1	3L	99	20453771	20455231	774	707	1.09556	67	0	0	1461	20454501	0.045859	Inside_gene(5' side)	0	3L	-1	20447790	20457448	FBgn0036995	CG5195	tartan/capricious-like CT16609		3L:20453771-20455231
4248	1	1	3L	99	20453771	20455231	774	707	1.09556	67	0	0	1461	20454501	0.045859	Inside_gene(5' side)	0	3L	1	20453799	20455374	FBgn0036996	CG5932			3L:20453771-20455231
4136	1	1	3R	99	6190713	6191760	588	537	1.09548	51	0	0	1048	6191236	0.0486641	Inside_gene(3' side)	0	3R	-1	6188233	6203790	FBgn0020379	Rfx	dRFX rfx Regulatory factor X RFX dRfx CG6312	Rfx	3R:6190713-6191760
3121	1	1	3L	99	2730126	2731619	662	605	1.09547	57	0	0	1494	2730872	0.0381526	Inside_gene(3' side)	0	3L	-1	2719685	2766480	FBgn0052296	Mrtf	FBgn0035368 FBgn0035369 DMRTF mal-d CG32296 CG12188 CG14951 Mal-D MAL-D MRTF dMrtf dMRTF	Myocardin-related transcription factor	3L:2730126-2731619
4109	1	1	2L	99	3446351	3447655	599	547	1.09546	52	0	0	1305	3447003	0.0398467	Inside_gene(3' side)	0	2L	1	3445997	3447591	FBgn0031533	CG2772	FBgn0063009 BcDNA:RE45077		2L:3446351-3447655
4109	2	1	2L	99	3446351	3447655	599	547	1.09546	52	0	0	1305	3447003	0.0398467	5'_of_gene	2683	2L	1	3449686	3452106	FBgn0031534	CG2774			2L:3446351-3447655
2400	1	1	X	99	3992109	3994746	1267	1157	1.09541	110	0	0	2638	3993427	0.0416983	Inside_gene(3' side)	0	X	-1	3991948	3995068	FBgn0029693	CG6379			X:3992109-3994746
649	1	1	3L	99	11487276	11488444	577	527	1.09532	50	0	0	1169	11487860	0.0427716	Inside_gene(3' side)	0	3L	1	11480660	11490429	FBgn0036165	chrb	FBgn0025947 FBgn0046799 FBtr0076093 charybdis char EP(3)1035 clone 2.51 anon-EST:Liang-2.51 CG7533 BcDNA:GH09771	charybde	3L:11487276-11488444
1083	1	1	2L	99	11015547	11016490	543	496	1.09524	47	0	0	944	11016018	0.0497881	Inside_gene(5' side)	0	2L	1	11015642	11016573	FBgn0023415	Acp32CD	CG4605 Accessory gland protein 32CD	Accessory gland-specific peptide 32CD	2L:11015547-11016490
4015	1	1	3R	99	7900754	7902210	735	672	1.09513	63	0	0	1457	7901482	0.0432395	Inside_gene(5' side)	0	3R	-1	7894964	7903198	FBgn0037989	CG14741			3R:7900754-7902210
4611	1	1	2R	99	5061497	5063145	902	824	1.09511	78	0	0	1649	5062321	0.0473014	Inside_gene(5' side)	0	2R	-1	5055261	5064685	FBgn0015477	Rme-8	FBgn0033390 CG8014 l(2)45Ba E(shi)2-1 rme-8	Receptor mediated endocytosis 8	2R:5061497-5063145
2857	1	1	2L	99	19484791	19486332	812	742	1.09501	70	0	0	1542	19485561	0.0453956	Inside_gene(5' side)	0	2L	1	19484973	19486396	FBgn0032788	CG13084			2L:19484791-19486332
2857	4	1	2L	99	19484791	19486332	812	742	1.09501	70	0	0	1542	19485561	0.0453956	5'_of_gene	859	2L	-1	19482868	19484702	FBgn0032787	CG10195			2L:19484791-19486332
4748	1	1	3R	99	441797	443447	693	633	1.095	60	0	0	1651	442622	0.0363416	Inside_gene(5' side)	0	3R	1	438597	459026	FBgn0087012	5-HT2	FBgn0013743 FBgn0025495 l(3)82CDb 5-HT[[2Dro]] 5-HT2Dro Dm5HT2 5HT2-Dro 5HT[[2Dro]] 5-ht2Dro 5HT2Dro 5-HT[[2]] 5HT-dro[[1]] CG1056 5HT-R82A 5-HT[[2]]Dro receptor d5-HT2 lethal (3) 82CDb 5-HT[[2]]Dro	Serotonin receptor 2	3R:441797-443447
282	2	1	2R	99	14796619	14799172	1200	1096	1.09496	104	0	0	2554	14797895	0.0407204	Inside_gene(5' side)	0	2R	-1	14796505	14799219	FBgn0028669	Vha100-3	FBgn0050329 FBgn0065027 vha100-3 CG30329 V-ATPase BcDNA:AT03238	Vha100-3	2R:14796619-14799172
2872	1	1	2L	99	5066926	5069062	1068	976	1.09493	92	0	0	2137	5067994	0.043051	Inside_gene(3' side)	0	2L	1	5060832	5070750	FBgn0028572	qtc	FBgn0031679 CG14039	quick-to-court	2L:5066926-5069062
350	5	1	2R	99	7159958	7161364	660	603	1.09465	57	0	0	1407	7160661	0.0405117	5'_of_gene	2413	2R	-1	7154595	7158248	FBgn0033603	Cpr47Ef	CG13214 DmelCpr47Ef	Cuticular protein 47Ef	2R:7159958-7161364
600	1	1	3R	99	2161619	2162729	568	519	1.09465	49	0	0	1111	2162174	0.0441044	Inside_gene(3' side)	0	3R	1	2161086	2162918	FBgn0037429	Osi19	Osiris CG15189	Osiris 19	3R:2161619-2162729
388	2	1	2L	99	3332704	3334783	929	849	1.09462	80	0	0	2080	3333743	0.0384615	Inside_gene(5' side)	0	2L	1	3332911	3334723	FBgn0031523	CG15408			2L:3332704-3334783
2358	1	1	3R	99	1342651	1343914	700	640	1.0943	60	0	0	1264	1343282	0.0474684	Inside_gene(5' side)	0	3R	1	1342862	1364584	FBgn0010051	Itp-r83A	FBgn0010234 FBgn0010870 FBgn0011378 FBgn0023199 FBgn0066011 IP3 receptor dm_IP3 receptor inositol 1,4,5-trisphosphate receptor itpr IP3R IP[[3]]R DmInsP[[3]]R DmInsP[[3R]] InsP[[3]]R dip IP[[3]] receptor CG1063 Itp-r[1] InsP[[3]] unnamed l(3)05616 DIP Inositol(1,4,5)-triphosphate receptor 42B l(3)j5B4 Itp-r42B Itp-r Insp3R IP anon-WO02059370.49 InsP[[3]] receptor inositol 1,4,5-trisphosphate (Ins…	Inositol 1,4,5,-tris-phosphate receptor	3R:1342651-1343914
3188	1	1	2R	99	7612076	7613588	717	656	1.09412	61	0	0	1513	7612832	0.0403173	Inside_gene(3' side)	0	2R	1	7599767	7613850	FBgn0033649	pyr	fgf8-like FGF8-like2 CG13194 DFGF8-2 DmPyr Pyramus	pyramus	2R:7612076-7613588
2498	2	1	2L	99	5806578	5808491	948	867	1.09399	81	0	0	1914	5807534	0.0423197	5'_of_gene	7330	2L	-1	5768250	5800204	FBgn0031738	CG9171			2L:5806578-5808491
2498	1	1	2L	99	5806578	5808491	948	867	1.09399	81	0	0	1914	5807534	0.0423197	Inside_gene(3' side)	0	2L	1	5805479	5808858	FBgn0031741	CG11034			2L:5806578-5808491
4014	1	1	2L	99	6383569	6385767	1027	939	1.09391	88	0	0	2199	6384668	0.0400182	Inside_gene(5' side)	0	2L	-1	6383545	6385512	FBgn0259716	CG42370	CG9508 FBgn0031810 FBgn0031809 CG9511 FBan0009511 CG9511 CG9508 CG33295 CG13981 CT26920		2L:6383569-6385767
874	1	1	2R	99	12995944	12997015	559	512	1.09386	47	0	0	1072	12996479	0.0438433	Inside_gene(5' side)	0	2R	1	12996352	13001866	FBgn0034194	CG15611			2R:12995944-12997015
874	1	1	2R	99	12995944	12997015	559	512	1.09386	47	0	0	1072	12996479	0.0438433	3'_of_gene	1432	2R	1	12990372	12995047	FBgn0050456	CG30456	FBgn0034192 FBgn0034193 CG15612 CG15613		2R:12995944-12997015
4421	1	1	X	99	2776492	2777765	656	600	1.09386	56	0	0	1274	2777128	0.043956	Inside_gene(3' side)	0	X	-1	2776599	2777666	FBgn0040354	CG14418	FBgn0029638 EG:BACR43E12.5		X:2776492-2777765
4600	2	1	X	99	5074562	5076170	758	693	1.09386	65	0	0	1609	5075366	0.0403978	Inside_gene(5' side)	0	X	-1	5074214	5076402	FBgn0029747	CG5062	FBgn0063733 BcDNA:AT13663		X:5074562-5076170
3050	2	1	3L	99	16475550	16476796	635	581	1.09385	54	0	0	1247	16476173	0.0433039	Inside_gene(5' side)	0	3L	-1	16463479	16476801	FBgn0004569	argos	FBgn0010878 FBgn0011388 FBgn0011502 FBgn0011505 FBgn0011527 FBgn0014382 FBgn0020286 aos Argos roulette strawberry Aos rlt CG4531 gil sty arg giant lens l(3)rQ526 l(3)rJ812 l(3)rJ472 l(3)j5E11 l(3)05959 l(3)05845 DmAos	argos	3L:16475550-16476796
3050	1	1	3L	99	16475550	16476796	635	581	1.09385	54	0	0	1247	16476173	0.0433039	Inside_gene(3' side)	0	3L	1	16412894	16489670	FBgn0053158	CG33158	FBgn0036631 FBgn0036634 CG10162 CG4638		3L:16475550-16476796
1279	1	1	3R	99	11621512	11622661	615	563	1.09378	52	0	0	1150	11622086	0.0452174	Inside_gene(5' side)	0	3R	1	11619498	11627658	FBgn0038364	CG4699	NSL1		3R:11621512-11622661
1279	6	1	3R	99	11621512	11622661	615	563	1.09378	52	0	0	1150	11622086	0.0452174	5'_of_gene	3792	3R	-1	11615199	11618294	FBgn0000246	c(3)G	FBgn0038362 FBgn0063641 C(3)G CG17604 c(3)g c3G cx crossover suppressor on 3 of Gowan crossover suppressor in chromosome 3 of Gowen	crossover suppressor on 3 of Gowen	3R:11621512-11622661
705	1	1	3L	99	2566536	2567808	686	628	1.09373	58	0	0	1273	2567172	0.0455617	Inside_gene(3' side)	0	3L	-1	2555775	2586540	FBgn0010909	msn	FBgn0010797 FBgn0024520 FBgn0035351 Mishappen MSN Msn DMSN NIK CG16973 MESR5 l(3)6286 msm 6286 l(3)06946 unnamed l(3)j1E2 l(3)03349 Nik Misshapen HGK JNKKKK	misshapen	3L:2566536-2567808
2506	1	1	X	99	13292724	13294584	902	825	1.09372	77	0	0	1861	13293654	0.0413756	Inside_gene(3' side)	0	X	1	13290926	13295262	FBgn0030482	CG1673			X:13292724-13294584
2506	1	1	X	99	13292724	13294584	902	825	1.09372	77	0	0	1861	13293654	0.0413756	5'_of_gene	5135	X	1	13298789	13303249	FBgn0030484	CG1681			X:13292724-13294584
2859	2	1	3L	99	7965808	7967067	633	579	1.09372	54	0	0	1260	7966437	0.0428571	5'_of_gene	5712	3L	1	7972149	8043433	FBgn0011817	nmo	FBgn0014365 FBgn0019910 FBgn0023460 FBgn0044612 FBgn0046458 FBgn0062087 Nlk CG7892 Nemo NEMO/NLK NEMO adk clone 2.43 adirondack anon-WO0172774.138 anon-EST:Gibbs3 anon-EST:Liang-2.43 anon-WO0140519.256 anon-WO0118547.332 dNEMO nemo adk1	nemo	3L:7965808-7967067
2859	1	1	3L	99	7965808	7967067	633	579	1.09372	54	0	0	1260	7966437	0.0428571	Inside_gene(3' side)	0	3L	-1	7965549	7968108	FBgn0027554	CG8042	FBgn0044624 FBgn0046406 BcDNA:GH10229 anon-WO0172774.24 anon-WO0140519.245		3L:7965808-7967067
2859	3	1	3L	99	7965808	7967067	633	579	1.09372	54	0	0	1260	7966437	0.0428571	3'_of_gene	888	3L	1	7963693	7965549	FBgn0010406	RNaseX25	CG8194-RA CG8194-PA FBtr0076752 FBpp0076469 CG8194 acid RNase DmRNase-X25 DmRNase-66B	Ribonuclease X25	3L:7965808-7967067
3544	1	1	3R	99	3312590	3314176	774	708	1.09364	66	0	0	1587	3313383	0.0415879	Inside_gene(3' side)	0	3R	-1	3312305	3317278	FBgn0015569	alpha-Est10	FBgn0046454 Esterase-10 alpha-Ests alphaE10 aE10 fragment K K unnamed CG1131 anon-WO0172774.144 DmalphaE10	alpha-Esterase-10	3R:3312590-3314176
4793	2	1	2R	99	5929551	5930900	882	807	1.09363	75	0	0	1350	5930225	0.0555556	Inside_gene(5' side)	0	2R	-1	5928701	5930995	FBgn0085249	CG34220			2R:5929551-5930900
4793	1	1	2R	99	5929551	5930900	882	807	1.09363	75	0	0	1350	5930225	0.0555556	Inside_gene(5' side)	0	2R	-1	5923268	5936123	FBgn0033476	CG18445	O-acyl transferase		2R:5929551-5930900
4793	3	1	2R	99	5929551	5930900	882	807	1.09363	75	0	0	1350	5930225	0.0555556	5'_of_gene	9823	2R	1	5940048	5951218	FBgn0033478	CG2264	CT7504		2R:5929551-5930900
3822	1	1	X	99	5685296	5688891	1697	1552	1.09351	145	0	0	3596	5687093	0.0403226	Inside_gene(5' side)	0	X	1	5686180	5688581	FBgn0029810	CG12239			X:5685296-5688891
947	1	1	X	99	663631	664747	608	557	1.09337	51	0	0	1117	664189	0.045658	Inside_gene(5' side)	0	X	1	664061	677344	FBgn0027343	fz3	FBgn0025619 CG16785 Dfz3 Dfrizzled-3 dfz3 DFz3 EG:34F3.6 dFz3	frizzled 3	X:663631-664747
3393	1	1	3R	99	11207418	11208652	585	536	1.09335	49	0	0	1235	11208035	0.0396761	5'_of_gene	685	3R	1	11208720	11225733	FBgn0051302	CG31302	FBgn0038335 FBgn0038336 CG5143 CG5152		3R:11207418-11208652
3393	2	1	3R	99	11207418	11208652	585	536	1.09335	49	0	0	1235	11208035	0.0396761	Inside_gene(5' side)	0	3R	-1	11207129	11208673	FBgn0038334	h-cup	FBgn0044705 anon-WO0140519.172 h-cup heineken-cup CG6130	heineken-cup	3R:11207418-11208652
3393	1	1	3R	99	11207418	11208652	585	536	1.09335	49	0	0	1235	11208035	0.0396761	Inside_gene(3' side)	0	3R	1	11206907	11207621	FBgn0038333	CG14867			3R:11207418-11208652
2678	1	1	2L	99	5746284	5747573	675	618	1.09332	57	0	0	1290	5746928	0.044186	Inside_gene(5' side)	0	2L	1	5746277	5747620	FBgn0031735	CG11029			2L:5746284-5747573
2678	1	1	2L	99	5746284	5747573	675	618	1.09332	57	0	0	1290	5746928	0.044186	5'_of_gene	5684	2L	-1	5733675	5741244	FBgn0031734	CG11147			2L:5746284-5747573
3055	1	1	2R	99	998361	999555	585	536	1.09329	49	0	0	1195	998958	0.0410042	3'_of_gene	5757	2R	-1	1004715	1015817	FBgn0026238	gus	FBan0002944 FBgn0033008 FBgn0033009 CG2944 dmSSB4 i25 A11 CG2946 GUS Gus Gustavus GUSTAVUS	gustavus	2R:998361-999555
1689	1	1	3L	99	13392439	13393388	548	502	1.09329	46	0	0	950	13392913	0.0484211	Inside_gene(5' side)	0	3L	-1	13389329	13394225	FBgn0002573	sens	FBgn0011709 FBgn0027151 FBgn0036355 FBgn0052120 Sens Senseless Sen sense Ly CG10714 Ly-1 1228/04 Lyra l(3)70Ad CG32120 Sensless sen	senseless	3L:13392439-13393388
2764	1	1	2R	99	21073643	21075128	708	648	1.09328	60	0	0	1486	21074385	0.0403769	Inside_gene(5' side)	0	2R	-1	21071152	21076360	FBgn0035094	CG9380			2R:21073643-21075128
1422	1	1	4	99	142941	144032	667	611	1.09327	56	0	0	1092	143486	0.0512821	Inside_gene(3' side)	0	4	-1	137015	150378	FBgn0011747	Ank	ankyrin CG1651 ank ANK Dank1 CG32008 dank1	Ankyrin	4:142941-144032
1422	1	1	4	99	142941	144032	667	611	1.09327	56	0	0	1092	143486	0.0512821	5'_of_gene	9364	4	1	152850	163754	FBgn0052000	CG32000	FBgn0047229 FBgn0062460 FBgn0064774 BcDNA:SD17880 BcDNA:LD19039 BcDNA:LD05303		4:142941-144032
817	1	1	2R	99	3432475	3433885	646	591	1.09323	55	0	0	1411	3433180	0.0389794	Inside_gene(5' side)	0	2R	1	3433167	3448759	FBgn0033192	Corin	DCorin CG2105 SP75	Corin	2R:3432475-3433885
3559	1	1	2L	99	20386177	20387501	661	605	1.09323	56	0	0	1325	20386839	0.0422642	5'_of_gene	4484	2L	-1	20376983	20382355	FBgn0032856	CG16798	38C.41		2L:20386177-20387501
3559	1	1	2L	99	20386177	20387501	661	605	1.09323	56	0	0	1325	20386839	0.0422642	Inside_gene(3' side)	0	2L	-1	20385293	20399394	FBgn0032857	CG10947	38C.42		2L:20386177-20387501
3223	1	1	2L	99	10977918	10979120	727	666	1.09322	61	0	0	1203	10978519	0.0507066	Inside_gene(5' side)	0	2L	1	10976774	10982396	FBgn0041781	SCAR	FBgn0021868 FBgn0022228 FBgn0032324 FBgn0046233 Wave Scar scar wave l(2)k03107 WAVE CG4636 unnamed D-SCAR l(2)k13811 BEST:SD02991 DmSCAR Dscar DWave suppressor of cAR dWAVE	SCAR	2L:10977918-10979120
3223	7	1	2L	99	10977918	10979120	727	666	1.09322	61	0	0	1203	10978519	0.0507066	5'_of_gene	1513	2L	-1	10975535	10977006	FBgn0010612	l(2)06225	FBgn0025552 FBgn0032325 FBgn0047026 FBgn0047151 I(2)06225 anon-EST:Posey10 CG6105 BcDNA:RH28372 BcDNA:RE20862 F0/F1 ATP synthase G ATP synthase G chain	lethal (2) 06225	2L:10977918-10979120
3223	5	1	2L	99	10977918	10979120	727	666	1.09322	61	0	0	1203	10978519	0.0507066	5'_of_gene	8244	2L	-1	10964903	10970275	FBgn0053129	CG33129	FBgn0032319 FBgn0032320 CG6089 CG6087		2L:10977918-10979120
4865	1	1	3R	99	5611352	5613960	1230	1126	1.09295	104	0	0	2609	5612656	0.039862	Inside_gene(5' side)	0	3R	1	5610408	5615059	FBgn0037754	CG8500			3R:5611352-5613960
209	1	1	X	99	13051879	13052979	633	580	1.09293	53	0	0	1101	13052429	0.0481381	Inside_gene(3' side)	0	X	-1	13051478	13053611	FBgn0025463	Bap60	BAP60 CG4303 i127 i133 BAPp60 brahma associated protein 60 kDa BRM-associated protein 60	Brahma associated protein 60kD	X:13051879-13052979
209	1	1	X	99	13051879	13052979	633	580	1.09293	53	0	0	1101	13052429	0.0481381	5'_of_gene	1310	X	1	13053739	13055732	FBgn0030457	CG12096	12096		X:13051879-13052979
1882	2	1	2L	99	3374589	3375658	566	518	1.0929	48	0	0	1070	3375123	0.0448598	5'_of_gene	2076	2L	-1	3358640	3373047	FBgn0085423	CG34394	CG3304 FBgn0040712 FBgn0031527 FBgn0064872 CG15411 CG15411 BcDNA:RE58243 CG3304		2L:3374589-3375658
1882	1	1	2L	99	3374589	3375658	566	518	1.0929	48	0	0	1070	3375123	0.0448598	Inside_gene(5' side)	0	2L	-1	3373567	3375711	FBgn0031528	CG15412			2L:3374589-3375658
1882	1	1	2L	99	3374589	3375658	566	518	1.0929	48	0	0	1070	3375123	0.0448598	5'_of_gene	1885	2L	1	3377008	3378586	FBgn0016698	Ptpa	PTPA unnamed DPTPA CG3289	Phosphotyrosyl phosphatase activator	2L:3374589-3375658
3962	1	1	3L	99	20099245	20100401	593	543	1.0928	50	0	0	1157	20099823	0.0432152	Inside_gene(5' side)	0	3L	1	20099221	20100496	FBgn0036936	CG14185	CT33794		3L:20099245-20100401
2728	1	1	3R	99	5077429	5078608	619	567	1.09263	52	0	0	1180	5078018	0.0440678	Inside_gene(5' side)	0	3R	1	5077575	5078687	FBgn0037665	CG16733			3R:5077429-5078608
748	4	1	2R	99	8271125	8273064	884	810	1.09262	74	0	0	1940	8272094	0.0381443	5'_of_gene	2378	2R	1	8274472	8277562	FBgn0033725	Cpr49Ac	CG8502	Cuticular protein 49Ac	2R:8271125-8273064
748	1	1	2R	99	8271125	8273064	884	810	1.09262	74	0	0	1940	8272094	0.0381443	Inside_gene(3' side)	0	2R	1	8271125	8272025	FBgn0033724	CG8501			2R:8271125-8273064
2979	1	1	2L	99	4319378	4321045	708	649	1.09259	59	0	0	1668	4320211	0.0353717	5'_of_gene	4362	2L	1	4324573	4331837	FBgn0028482	CG16857	GH11322 BcDNA:GH11322 CT35491		2L:4319378-4321045
2979	1	1	2L	99	4319378	4321045	708	649	1.09259	59	0	0	1668	4320211	0.0353717	Inside_gene(3' side)	0	2L	1	4283147	4321233	FBgn0010473	tutl	FBgn0004699 FBgn0031593 FBgn0031594 FBgn0031595 jf4 CT35490 CT35489 l(2)01085 lethal(2)24Df l(2)jf4 l(2)24Df CG15428 CG15426 CG15427 Turtle	turtle	2L:4319378-4321045
1617	1	1	3R	99	21573787	21575204	724	663	1.09259	61	0	0	1418	21574495	0.0430183	Inside_gene(3' side)	0	3R	-1	21567070	21586044	FBgn0066101	LpR1	FBgn0039363 FBgn0039364 FBgn0039365 FBgn0051095 CG31094 yolkless-like CT15569 CG4861 CG4874 CG4870 CG31095 LDL-receptor-related protein	LpR1	3R:21573787-21575204
2184	1	1	X	99	18714743	18716389	844	773	1.09253	71	0	0	1647	18715566	0.0431087	Inside_gene(5' side)	0	X	1	18714698	18720724	FBgn0259927	CG42450	CG32543 CG7095 FBgn0052543 FBgn0030962 CG32543 CG7095		X:18714743-18716389
1255	1	1	3R	99	11146692	11149363	1393	1276	1.09246	117	0	0	2672	11148027	0.0437874	Inside_gene(5' side)	0	3R	1	11146484	11150197	FBgn0026441	ear	FBgn0038317 ENL/AF-9 CG4913 ENL/AF9 dENL/AF9	ENL/AF9-related	3R:11146692-11149363
2200	2	1	3R	99	1182936	1183808	565	518	1.09245	47	0	0	873	1183372	0.0538373	5'_of_gene	7207	3R	-1	1098665	1176165	FBgn0013576	l(3)82Fd	FBgn0027705 FBgn0037311 FBgn0040681 FBgn0052464 anon-EST:Posey263 L82 CG10199 late puff gene at 82F CG10196 CG32464 L(3)82Fd	l(3)82Fd	3R:1182936-1183808
2200	1	1	3R	99	1182936	1183808	565	518	1.09245	47	0	0	873	1183372	0.0538373	Inside_gene(3' side)	0	3R	-1	1182734	1184086	FBgn0250746	Prosbeta7	FBgn0243587 FBgn0062092 FBgn0037314 CG12000 beta-4 154275_at beta-type 4 subunit GC12000 anon-WO0118547.326 12000 Prosbeta4	Proteasome beta7 subunit	3R:1182936-1183808
2200	1	1	3R	99	1182936	1183808	565	518	1.09245	47	0	0	873	1183372	0.0538373	3'_of_gene	905	3R	1	1180822	1182467	FBgn0037313	CG1161			3R:1182936-1183808
4781	1	1	3R	99	19940173	19941982	840	769	1.09236	71	0	0	1810	19941077	0.0392265	Inside_gene(5' side)	0	3R	-1	19939765	19941867	FBgn0039151	CG13607	150482_at		3R:19940173-19941982
4781	2	1	3R	99	19940173	19941982	840	769	1.09236	71	0	0	1810	19941077	0.0392265	5'_of_gene	4948	3R	1	19946025	19953915	FBgn0039152	CG6129			3R:19940173-19941982
4781	6	1	3R	99	19940173	19941982	840	769	1.09236	71	0	0	1810	19941077	0.0392265	5'_of_gene	2953	3R	-1	19935666	19938124	FBgn0039150	CG13605			3R:19940173-19941982
4895	1	1	X	99	4111825	4113386	784	718	1.09227	66	0	0	1562	4112605	0.0422535	Inside_gene(5' side)	0	X	1	4112259	4117216	FBgn0029697	CG15570			X:4111825-4113386
4618	2	1	2R	99	2574219	2575414	561	514	1.09227	47	0	0	1196	2574816	0.0392977	Inside_gene(3' side)	0	2R	-1	2572477	2577467	FBgn0050446	Tdc2	FBgn0033091 dTdc2 CG3686 CG30446 tyrosine decarboxylase 2 TDC2 tyrosine decarboxylase	Tyrosine decarboxylase 2	2R:2574219-2575414
4618	1	1	2R	99	2574219	2575414	561	514	1.09227	47	0	0	1196	2574816	0.0392977	Inside_gene(3' side)	0	2R	1	2563332	2580099	FBgn0033092	CG9422	FBgn0063682 BcDNA:RE35072		2R:2574219-2575414
3299	1	1	2R	99	19766147	19768160	893	818	1.09215	75	0	0	2014	19767153	0.0372393	Inside_gene(5' side)	0	2R	1	19765982	19768383	FBgn0020372	TM4SF	CG11303 Dm.Tsp60A	Transmembrane 4 superfamily	2R:19766147-19768160
3299	2	1	2R	99	19766147	19768160	893	818	1.09215	75	0	0	2014	19767153	0.0372393	3'_of_gene	2188	2R	1	19757798	19764965	FBgn0011236	ken	FBgn0010464 FBgn0010525 FBgn0020522 FBgn0024882 ken & barbie l(2)00628 P420 8253 5029 3907 2970 unnamed ok okina l(2)05029 l(2)02970 CG5575 ken-and-barbie Ken Ken & Barbie BCL-6/KEN KEN Ken and Barbie	ken and barbie	2R:19766147-19768160
3972	6	1	2R	99	18091279	18092503	559	512	1.09203	47	0	0	1225	18091891	0.0383673	5'_of_gene	1713	2R	-1	18077326	18090178	FBgn0034709	CG3074	dmw dead man walking		2R:18091279-18092503
3972	1	1	2R	99	18091279	18092503	559	512	1.09203	47	0	0	1225	18091891	0.0383673	Inside_gene(3' side)	0	2R	-1	18091199	18093081	FBgn0034710	CG3292			2R:18091279-18092503
5089	1	1	2R	99	12422754	12424345	725	664	1.09201	61	0	0	1592	12423549	0.0383166	Inside_gene(3' side)	0	2R	1	12422455	12424591	FBgn0259795	loopin-1	FBgn0034134 FBgn0044545 FBgn0015953 CG4750 anon-WO0140519.81 kl3 lp-1 kl-3 loop protein-1 kl3lp1	loopin-1	2R:12422754-12424345
1212	1	1	3R	99	23460700	23461755	600	550	1.09188	50	0	0	1056	23461227	0.0473485	5'_of_gene	907	3R	1	23462134	23465005	FBgn0039532	Mtl	Mtl(Rac-like) Rac GTPase mtl dMig-2 Mt1/Mig2-like CG5588 Rac Rac-like MTL 5588	Mig-2-like	3R:23460700-23461755
1212	1	1	3R	99	23460700	23461755	600	550	1.09188	50	0	0	1056	23461227	0.0473485	Inside_gene(5' side)	0	3R	-1	23460350	23461782	FBgn0039531	CG5611			3R:23460700-23461755
2269	2	1	3R	99	5569979	5571388	652	598	1.09186	54	0	0	1410	5570683	0.0382979	Inside_gene(5' side)	0	3R	-1	5568598	5571207	FBgn0085438	CG34409	CG31412 FBgn0037738 FBgn0051411 FBgn0051412 CG31411 CG12949 CG31411 c-SP12 SP12 CG31412		3R:5569979-5571388
2269	1	1	3R	99	5569979	5571388	652	598	1.09186	54	0	0	1410	5570683	0.0382979	5'_of_gene	2914	3R	1	5573597	5576822	FBgn0005777	PpD3	FBgn0010250 FBgn0023176 FBgn0037740 DmPpp5-85E protein phosphatase from PCR fragment D3 PP5 CG8402 Pp5-85E DmPP5 PP5 85E D3	Protein phosphatase D3	3R:5569979-5571388
2269	1	1	3R	99	5569979	5571388	652	598	1.09186	54	0	0	1410	5570683	0.0382979	Inside_gene(3' side)	0	3R	1	5569239	5570386	FBgn0051415	CG31415	FBgn0046083 NEST:bs07c11		3R:5569979-5571388
3430	1	1	3R	99	1000025	1002420	1082	991	1.09183	91	0	0	2396	1001222	0.03798	3'_of_gene	5373	3R	1	976630	995849	FBgn0037295	dpr16	CG12591 Dpr-16 CT34444	dpr16	3R:1000025-1002420
252	1	1	X	99	10799983	10801734	850	779	1.09183	71	0	0	1752	10800858	0.0405251	Inside_gene(5' side)	0	X	1	10800117	10803230	FBgn0030248	CG15207			X:10799983-10801734
2044	1	1	2L	99	13205216	13206309	571	523	1.09179	48	0	0	1094	13205762	0.0438757	Inside_gene(5' side)	0	2L	1	13203768	13210848	FBgn0032482	Pect	CG5547 PECT phosphoethanolamine cytidylyltransferase;	Phosphoethanolamine cytidylyltransferase	2L:13205216-13206309
2044	3	1	2L	99	13205216	13206309	571	523	1.09179	48	0	0	1094	13205762	0.0438757	5'_of_gene	2493	2L	-1	13197092	13203269	FBgn0032481	CG16972	FBgn0044577 anon-WO0140519.52		2L:13205216-13206309
246	1	1	X	99	477014	478586	665	610	1.09174	55	0	0	1573	477800	0.034965	Inside_gene(5' side)	0	X	1	476732	491855	FBgn0003986	vnd	FBgn0002942 vnd/NK-2 ventral nerve cord defective EG:118B3.1 CG6172 NK-2 VND Vnd dNK-2 l(1)1Bf NK2 ventral nervous system condensation defective EC6 nk-2 lab l(1)VE769 l(1)VA208 l(1)RC24 l(1)GA122 l(1)GA100 l(1)EC6 l(1)EA142 ventral neuroblasts defective Dm-NK2 Ventral nervous system defective ventral neurons defective	ventral nervous system defective	X:477014-478586
4407	1	1	2R	99	15243997	15245240	676	620	1.09164	56	0	0	1244	15244618	0.0450161	Inside_gene(5' side)	0	2R	1	15245236	15249878	FBgn0034436	CG11961	CG11961-PA		2R:15243997-15245240
3860	1	1	2L	99	8773039	8776426	1463	1341	1.09161	122	0	0	3388	8774732	0.0360094	Inside_gene(5' side)	0	2L	-1	8772948	8776261	FBgn0032068	CG9466			2L:8773039-8776426
3860	1	1	2L	99	8773039	8776426	1463	1341	1.09161	122	0	0	3388	8774732	0.0360094	5'_of_gene	2559	2L	-1	8769175	8772173	FBgn0032067	CG9465			2L:8773039-8776426
544	1	1	2L	99	13820553	13822239	841	771	1.09156	70	0	0	1687	13821396	0.0414938	Inside_gene(5' side)	0	2L	1	13821203	13823894	FBgn0000153	b	FBgn0005622 FBgn0020605 black Oregon-R glutamate decarboxylase anon-34Db Gad2 BG:DS00941.5 DGad2 cDNA 1 GAD[[2]] Glutamic acid decarboxylase 2 DmGad2 CG7811	black	2L:13820553-13822239
2096	3	1	X	99	13180283	13181726	748	686	1.09156	62	0	0	1444	13181004	0.0429363	5'_of_gene	1650	X	-1	13156922	13179354	FBgn0041210	HDAC4	FBgn0030464 FBgn0063926 DHDAC4 GC1770 dmHDA405 HDAC CG1770 dHDAC4 HDAC4a	HDAC4	X:13180283-13181726
2096	1	1	X	99	13180283	13181726	748	686	1.09156	62	0	0	1444	13181004	0.0429363	5'_of_gene	1392	X	1	13182396	13188469	FBgn0030466	CG15744	unnamed CT35992		X:13180283-13181726
2096	1	1	X	99	13180283	13181726	748	686	1.09156	62	0	0	1444	13181004	0.0429363	Inside_gene(3' side)	0	X	1	13180063	13181774	FBgn0030465	CG15743			X:13180283-13181726
3039	1	1	3R	99	10294126	10296448	1013	929	1.09154	84	0	0	2323	10295287	0.0361601	Inside_gene(5' side)	0	3R	-1	10217402	10307410	FBgn0086901	cv-c	FBgn0086696 FBgn0010910 CG14846 CG31319 CG14847 CG31330 FBgn0051319 FBgn0040560 FBgn0038227 FBgn0038228 FBgn0051330 FBgn0000397 FBgn0038231 FBgn0038232 FBgn0085418 FBgn0038226 CG34389 crossveinless-c l(3)06951 CG8480 lethal (3) 06951 CG14845 CG31319 CG14848 CG14849 CG31330 CG14847 CG14846 RhoGAP88C Crossveinless-c	crossveinless c	3R:10294126-10296448
2654	2	1	3R	99	4244604	4246082	688	631	1.0915	57	0	0	1479	4245343	0.0385396	Inside_gene(3' side)	0	3R	-1	4245544	4246319	FBgn0037589	Obp85a	CG11732	Odorant-binding protein 85a	3R:4244604-4246082
551	1	1	3R	99	20574975	20579032	1738	1593	1.09144	145	0	0	4058	20577003	0.0357319	Inside_gene(5' side)	0	3R	1	20575456	20579234	FBgn0003719	tld	CG6868 Tolloid Tld CT21278 TLD	tolloid	3R:20574975-20579032
3452	1	1	3R	99	26257441	26259122	830	761	1.09143	69	0	0	1682	26258281	0.0410226	Inside_gene(5' side)	0	3R	1	26257786	26260863	FBgn0039769	CG15534	aSMase		3R:26257441-26259122
4743	1	1	X	99	12663356	12664838	717	658	1.09128	59	0	0	1483	12664097	0.0397842	Inside_gene(3' side)	0	X	1	12659301	12665016	FBgn0030421	CG3812			X:12663356-12664838
3969	1	1	2L	99	18689641	18690668	554	508	1.09123	46	0	0	1028	18690154	0.0447471	Inside_gene(5' side)	0	2L	1	18689581	18690906	FBgn0032698	CG10336			2L:18689641-18690668
4345	1	1	X	99	21320441	21321801	631	579	1.09109	52	0	0	1361	21321121	0.0382072	Inside_gene(5' side)	0	X	-1	21295615	21328761	FBgn0259245	CG42343	CG12565 CG12564 CG34019 CG14583 FBgn0031179 FBgn0031180 FBgn0047148 FBgn0040644 FBgn0054019 FBgn0082844 pp-CT34320 CG12564 pp-CT34321 BcDNA:RE23430 CG12565 pp-CT34319 CT34319 CG14583 unnamed BP1062 CG34019		X:21320441-21321801
4288	1	1	3R	99	16118642	16122300	1792	1643	1.09096	149	0	0	3659	16120471	0.0407215	Inside_gene(5' side)	0	3R	1	16118987	16127099	FBgn0028386	cic	FBgn0010023 FBgn0038782 fettucine fet CG5067 E(Dl)D49 Enhancer of Delta D49 Capicua Cic	capicua	3R:16118642-16122300
965	1	1	3R	99	20694428	20695826	657	603	1.09091	54	0	0	1399	20695127	0.038599	Inside_gene(3' side)	0	3R	-1	20694075	20696617	FBgn0015625	CycB3	FBgn0024564 FBgn0062026 cyclin B3 Cyclin B3 cycB3 l(3)L6540 CG5814 anon-WO0118547.414 CycB3 CyclinB3 Cyc B3	Cyclin B3	3R:20694428-20695826
321	1	1	3L	99	13924976	13927446	1330	1220	1.0909	110	0	0	2471	13926211	0.0445164	5'_of_gene	6141	3L	1	13932352	13955749	FBgn0052137	CG32137	FBgn0036387 FBgn0036388 CG17366 CG17365		3L:13924976-13927446
715	1	1	3R	99	11676727	11678024	644	591	1.09089	53	0	0	1298	11677375	0.040832	Inside_gene(5' side)	0	3R	-1	11670188	11679301	FBgn0051150	CG31150	FBgn0038372 FBgn0038374 FBgn0038375 CG9625 CG9627 CG9622		3R:11676727-11678024
4010	1	1	3L	99	14612978	14614676	713	654	1.09082	59	0	0	1699	14613827	0.0347263	5'_of_gene	2083	3L	1	14615910	14621274	FBgn0036433	CG9628			3L:14612978-14614676
4010	1	1	3L	99	14612978	14614676	713	654	1.09082	59	0	0	1699	14613827	0.0347263	Inside_gene(3' side)	0	3L	1	14607558	14615305	FBgn0003388	shd	FBgn0036432 Cyp314a1 314a1 CG13478 cytochrome P450 CYP314A1	shade	3L:14612978-14614676
2127	5	1	2L	99	3046986	3048420	769	705	1.09082	64	0	0	1435	3047703	0.0445993	5'_of_gene	8912	2L	1	3056615	3068184	FBgn0027571	CG3523	FBgn0027682 FBgn0027719 FBgn0044793 Fatty acid synthetase Fatty acid synthase BcDNA:gh07626 DM_7295848 BcDNA:GH07626 anon-EST:Posey43 anon-EST:Posey235 anon-WO0138581.1 FAS fatty acid synthase		2L:3046986-3048420
3644	1	1	2L	99	1494001	1496051	935	858	1.09076	77	0	0	2051	1495026	0.0375427	Inside_gene(5' side)	0	2L	1	1495747	1496979	FBgn0051926	CG31926	FBgn0031342 CG10872 aspartic-type endopeptidase		2L:1494001-1496051
3644	2	1	2L	99	1494001	1496051	935	858	1.09076	77	0	0	2051	1495026	0.0375427	Inside_gene(3' side)	0	2L	1	1494090	1495456	FBgn0053128	CG33128	FBgn0031342 CG10872 aspartic-type endopeptidase		2L:1494001-1496051
1329	1	1	3R	99	22293316	22294727	668	613	1.09068	55	0	0	1412	22294021	0.0389518	Inside_gene(3' side)	0	3R	1	22287251	22295732	FBgn0039430	CG5455	CT17296		3R:22293316-22294727
3153	1	1	3R	99	6412132	6413850	770	707	1.09061	63	0	0	1719	6412991	0.0366492	Inside_gene(5' side)	0	3R	-1	6335569	6464386	FBgn0001235	hth	FBgn0010875 FBgn0011583 FBgn0015762 FBgn0016022 FBgn0025968 Hth dorsotonals Dm-HTH P53 CG17117 dtl hth2 hth1 1422/04 1323/07 Gene II unnamed anon-EST:Liang-2.13 clone 2.13 l(3)86Ca l(3)05745 Meis1 Homothorax	homothorax	3R:6412132-6413850
4286	1	1	3L	99	7133739	7134997	610	560	1.0905	50	0	0	1259	7134368	0.0397141	Inside_gene(3' side)	0	3L	1	7127618	7136174	FBgn0023001	melt	FBgn0066864 1441/14 anon-WO03014152.10 CG8624 Melted dMelt	melted	3L:7133739-7134997
2414	1	1	2R	99	13657900	13660267	1255	1151	1.09046	104	0	0	2368	13659083	0.0439189	Inside_gene(5' side)	0	2R	-1	13657910	13660057	FBgn0028740	CG6362	EG:52C10.6		2R:13657900-13660267
2437	2	1	3R	99	21821729	21822810	550	505	1.09034	45	0	0	1082	21822269	0.0415896	5'_of_gene	1074	3R	1	21823343	21824358	FBgn0002734	HLHmdelta	CG8328 mdelta E(spl)mdelta split locus enhancer protein mC mdelta0.5 E(Spl)-HLH-mdelta E(spl)mC mC HLHMD E(Spl) HLH-m delta E(spl)-mdelta E(spl)Mdelta E(spl) mdelta E(spl)delta HLH-mdelta HLHmdelta Enhancer of split region transcript HLHmC HLHmC E(spl) region transcript mdelta bHLHc14	E(spl) region transcript mdelta	3R:21821729-21822810
1353	1	1	3R	99	909982	911278	588	540	1.09029	48	0	0	1297	910630	0.0370085	Inside_gene(3' side)	0	3R	-1	909343	912408	FBgn0010313	corto	FBgn0010917 FBgn0011464 FBgn0011465 FBgn0016125 FBgn0066000 CG2530 Ccf CP-1 ccf l(3)07128 Centrosomal and chromosomal factor l(3)neo31 7128 centrosomal and chromosomal factor l(3)neo32 anon-WO02059370.59 Corto	corto	3R:909982-911278
1436	1	1	3R	99	16722087	16724020	920	844	1.09026	76	0	0	1934	16723053	0.0392968	Inside_gene(5' side)	0	3R	-1	16720174	16723042	FBgn0038839	CG10830			3R:16722087-16724020
2563	1	1	2L	99	10739144	10740206	560	514	1.09026	46	0	0	1063	10739675	0.0432738	Inside_gene(3' side)	0	2L	1	10737347	10740758	FBgn0032295	CG12299			2L:10739144-10740206
2563	5	1	2L	99	10739144	10740206	560	514	1.09026	46	0	0	1063	10739675	0.0432738	5'_of_gene	3622	2L	-1	10733294	10736053	FBgn0027868	Nup107	CG6743 BcDNA:LD18761 Nup170 nup107	Nup107	2L:10739144-10740206
2563	8	1	2L	99	10739144	10740206	560	514	1.09026	46	0	0	1063	10739675	0.0432738	3'_of_gene	1111	2L	-1	10740786	10743934	FBgn0032296	CG6729			2L:10739144-10740206
3211	2	1	2L	99	4819575	4821361	774	711	1.09002	63	0	0	1787	4820468	0.0352546	5'_of_gene	1308	2L	1	4821776	4828552	FBgn0031632	CG15628	FBgn0066039 anon-WO02059370.23		2L:4819575-4821361
3211	4	1	2L	99	4819575	4821361	774	711	1.09002	63	0	0	1787	4820468	0.0352546	5'_of_gene	2258	2L	-1	4815613	4818210	FBgn0031631	CG3225	cg3225		2L:4819575-4821361
2471	1	1	2R	99	19344089	19345398	601	552	1.08995	49	0	0	1310	19344743	0.0374046	Inside_gene(5' side)	0	2R	1	19343498	19346133	FBgn0034862	CG5357			2R:19344089-19345398
513	1	1	2L	99	3276060	3277869	836	768	1.08988	68	0	0	1810	3276964	0.0375691	Inside_gene(3' side)	0	2L	-1	3275794	3280533	FBgn0031514	CG3332			2L:3276060-3277869
4787	1	1	X	99	7776194	7778037	772	709	1.08984	63	0	0	1844	7777115	0.0341649	Inside_gene(5' side)	0	X	-1	7775972	7778059	FBgn0259188	Ir7f	FBan0015327 FBgn0029967 CG15327 CG15327 IR7f CG42292 ionotropic receptor 7f	Ionotropic receptor 7f	X:7776194-7778037
4787	1	1	X	99	7776194	7778037	772	709	1.08984	63	0	0	1844	7777115	0.0341649	5'_of_gene	1578	X	1	7778693	7781009	FBgn0029968	Ir7g	IR7g CG15325 ionotropic receptor 7g	Ionotropic receptor 7g	X:7776194-7778037
4787	3	1	X	99	7776194	7778037	772	709	1.08984	63	0	0	1844	7777115	0.0341649	5'_of_gene	1403	X	-1	7773833	7775712	FBgn0259189	Ir7e	FBan0015327 FBgn0029967 CG15327 CG15327 IR7e CG42293 ionotropic receptor 7e	Ionotropic receptor 7e	X:7776194-7778037
3323	1	1	2L	99	9423297	9424814	771	708	1.08971	63	0	0	1518	9424055	0.041502	Inside_gene(3' side)	0	2L	1	9416593	9426344	FBgn0032116	CG3759	laccase-like		2L:9423297-9424814
1254	1	1	X	99	9513731	9515825	963	884	1.08969	79	0	0	2095	9514778	0.0377088	Inside_gene(3' side)	0	X	1	9513786	9515700	FBgn0030145	CG3099			X:9513731-9515825
1901	1	1	2R	99	14884100	14885987	876	804	1.08968	72	0	0	1888	14885043	0.0381356	Inside_gene(5' side)	0	2R	1	14874846	14896469	FBgn0034412	abba	CG15105 Another B-Box Affiliate	another B-box affiliate	2R:14884100-14885987
3470	1	1	X	99	5197454	5199276	770	707	1.08965	63	0	0	1823	5198365	0.0345584	Inside_gene(3' side)	0	X	-1	5197016	5199751	FBgn0029750	CG3323			X:5197454-5199276
3004	1	1	X	99	14167629	14168904	646	593	1.08962	53	0	0	1276	14168266	0.0415361	5'_of_gene	3596	X	1	14171862	14182073	FBgn0052602	Muc12Ea	FBgn0030561 CG5228 Muc12Ea CG32602	Mucin 12Ea	X:14167629-14168904
3004	1	1	X	99	14167629	14168904	646	593	1.08962	53	0	0	1276	14168266	0.0415361	Inside_gene(3' side)	0	X	1	14161686	14170664	FBgn0002917	na	FBgn0004144 FBgn0030560 har38 Dmalpha1U CG1517 Dma1U alpha1U harA har har85 halothane-resistant han Na	narrow abdomen	X:14167629-14168904
674	1	1	X	99	18667170	18668798	783	719	1.08958	64	0	0	1629	18667984	0.0392879	Inside_gene(5' side)	0	X	-1	18658516	18668264	FBgn0030954	CCKLR-17D3	FBgn0030953 FBgn0044361 FBgn0046518 FBgn0046519 FBgn0052540 CG6894 CG6881 DSK-R1 CG6861 unnamed anon-WO0170980.65 anon-WO0170980.64 anon-WO0131005.21 CG32540	CCK-like receptor at 17D3	X:18667170-18668798
674	1	1	X	99	18667170	18668798	783	719	1.08958	64	0	0	1629	18667984	0.0392879	5'_of_gene	1279	X	1	18669263	18675378	FBgn0030955	CG6891			X:18667170-18668798
3931	1	1	3R	99	27222270	27224132	975	895	1.08954	80	0	0	1863	27223201	0.0429415	5'_of_gene	7770	3R	1	27230971	27283499	FBgn0004834	Gprk2	FBgn0039847 154978_at gprk2 CG17998 Gprk-2	G protein-coupled receptor kinase 2	3R:27222270-27224132
3931	1	1	3R	99	27222270	27224132	975	895	1.08954	80	0	0	1863	27223201	0.0429415	Inside_gene(5' side)	0	3R	1	27221380	27227735	FBgn0019990	Gcn2	DGCN2 EIF2 CG1609 GCN2 dGCN2	Gcn2	3R:27222270-27224132
3931	3	1	3R	99	27222270	27224132	975	895	1.08954	80	0	0	1863	27223201	0.0429415	5'_of_gene	2181	3R	-1	27219304	27221020	FBgn0051002	CG31002	FBgn0039845 CG15569 CG31002-PA		3R:27222270-27224132
4998	1	1	3R	99	21101749	21103331	734	674	1.0895	60	0	0	1583	21102540	0.0379027	Inside_gene(5' side)	0	3R	-1	21101511	21102934	FBgn0039311	CG10513	CT29500		3R:21101749-21103331
2339	1	1	X	99	18700606	18702880	1028	944	1.08942	84	0	0	2275	18701743	0.0369231	Inside_gene(5' side)	0	X	1	18700727	18706035	FBgn0030961	CG7058			X:18700606-18702880
2953	1	1	3R	99	17571810	17574759	1340	1231	1.08941	109	0	0	2950	17573284	0.0369492	Inside_gene(3' side)	0	3R	1	17570991	17574725	FBgn0051343	CG31343	FBgn0038898 FBgn0043816 FBgn0044540 CG5839 BEST:GH20248 anon-WO0140519.86		3R:17571810-17574759
2953	2	1	3R	99	17571810	17574759	1340	1231	1.08941	109	0	0	2950	17573284	0.0369492	5'_of_gene	2291	3R	1	17575575	17578959	FBgn0051233	CG31233	FBgn0038898 FBgn0044563 FBgn0044757 CG5839 anon-WO0140519.65 anon-WO0140519.125		3R:17571810-17574759
3993	3	1	2L	99	6973367	6976084	1297	1191	1.08941	106	0	0	2718	6974725	0.0389993	5'_of_gene	2989	2L	-1	6969825	6971736	FBgn0016978	snRNP70K	FBgn0003458 FBgn0010508 U1-70K U1 snRNP U170K U1 snRNP-specific 70K protein dU1-70K Dm70K CG8749 70K snRNP27D U1 70K snRNP snRNP U1snRNP-70K U1 70K l(2)02107 U1-70k	small nuclear ribonucleoprotein 70K	2L:6973367-6976084
2029	1	1	2R	99	9017053	9019800	1265	1162	1.08939	103	0	0	2748	9018426	0.0374818	5'_of_gene	2198	2R	1	9020624	9030325	FBgn0259876	Cap-G	FBgn0250905 FBgn0033795 FBgn0033796 FBgn0033797 FBgn0050057 FBgn0061377 FBgn0069198 CG17054 FBgn0085467 FBan0017054 FBgn0002077 l(2)49Ff CG17054 Cap-G CG30057 CG13327 dcap-g cap-G dCAP-G CapG DCAP-G CAP-G CG34438 vr9 vr-9 l(2)vr9 lethal (2) 49Ff DmCAP-G dCap-G		2R:9017053-9019800
2029	1	1	2R	99	9017053	9019800	1265	1162	1.08939	103	0	0	2748	9018426	0.0374818	Inside_gene(3' side)	0	2R	-1	9017016	9019960	FBgn0033794	CG13326			2R:9017053-9019800
3850	4	1	2R	99	3977012	3978618	741	681	1.08934	60	0	0	1607	3977815	0.0373367	5'_of_gene	1388	2R	1	3979203	3984450	FBgn0033257	CG8713	FBgn0043918 FBgn0043922 FBgn0043923 FBgn0043924 FBgn0043925 FBgn0043926 FBgn0043927 FBgn0043928 FBgn0043929 anon-WO0109301.46 anon-WO0109301.45 anon-WO0109301.44 anon-WO0109301.43 anon-WO0109301.42 anon-WO0109301.41 anon-WO0109301.40 anon-WO0109301.39 anon-WO0109301.5		2R:3977012-3978618
3850	1	1	2R	99	3977012	3978618	741	681	1.08934	60	0	0	1607	3977815	0.0373367	Inside_gene(5' side)	0	2R	1	3976981	3978802	FBgn0028561	sut3	FBgn0033256 CG17976	sugar transporter 3	2R:3977012-3978618
3850	3	1	2R	99	3977012	3978618	741	681	1.08934	60	0	0	1607	3977815	0.0373367	3'_of_gene	1013	2R	1	3974921	3976802	FBgn0028562	sut2	FBgn0033255 CG17975	sugar transporter 2	2R:3977012-3978618
540	1	1	2L	99	16880225	16881917	855	785	1.08929	70	0	0	1693	16881071	0.0413467	Inside_gene(5' side)	0	2L	1	16879517	16886323	FBgn0085342	CG34313	CG4826		2L:16880225-16881917
540	3	1	2L	99	16880225	16881917	855	785	1.08929	70	0	0	1693	16881071	0.0413467	5'_of_gene	7932	2L	1	16889003	16898072	FBgn0260757	CG42555	CG15133 FBan0015133 FBgn0032619 CG15133		2L:16880225-16881917
540	2	1	2L	99	16880225	16881917	855	785	1.08929	70	0	0	1693	16881071	0.0413467	3'_of_gene	2771	2L	1	16869487	16878300	FBgn0051781	CG31781	FBgn0032616 FBgn0032617 FBgn0061422 FBgn0063119 CG15131 CG15132 BcDNA:GH27691 BcDNA:LP04536		2L:16880225-16881917
4072	1	1	2L	99	18529208	18530406	553	508	1.08926	45	0	0	1199	18529807	0.0375313	Inside_gene(3' side)	0	2L	1	18517493	18531782	FBgn0032685	CG10211			2L:18529208-18530406
4072	1	1	2L	99	18529208	18530406	553	508	1.08926	45	0	0	1199	18529807	0.0375313	3'_of_gene	2921	2L	-1	18532728	18571648	FBgn0085370	Pde11	CG10231 CG15159 FBgn0032686 FBgn0032687 CG34341 PDE11 CG10231 Phosphodiesterase 11 CG15159	Phosphodiesterase 11	2L:18529208-18530406
3078	1	1	2L	99	6915629	6916548	578	531	1.08924	47	0	0	920	6916088	0.051087	Inside_gene(5' side)	0	2L	-1	6915683	6916387	FBgn0052829	CG32829			2L:6915629-6916548
3078	2	1	2L	99	6915629	6916548	578	531	1.08924	47	0	0	920	6916088	0.051087	Inside_gene(3' side)	0	2L	-1	6914300	6920274	FBgn0028554	xl6	FBgn0022271 FBgn0040511 FBgn0061658 9G8 TN166 d9G8 Dxl6 CG10203 X16/9G8 Xl6 RBP1-like l(2)k00230 2/30 anon-WO0118547.78 dxl6 x16 XL6	xl6	2L:6915629-6916548
3078	5	1	2L	99	6915629	6916548	578	531	1.08924	47	0	0	920	6916088	0.051087	3'_of_gene	665	2L	-1	6916753	6918741	FBgn0026196	nop5	FBgn0022271 FBgn0026196 Dnop5 unnamed 2/30 CG10206 DNOP5 Nop5	nop5	2L:6915629-6916548
3369	1	1	2L	99	10855123	10856206	603	554	1.08922	49	0	0	1084	10855664	0.045203	Inside_gene(5' side)	0	2L	-1	10854433	10856669	FBgn0027453	Dnz1	DNZ1 CG6627 DNZDHHC/NEW1 zinc-finger protein 11	DNZDHHC/NEW1 zinc finger protein 11	2L:10855123-10856206
3369	3	1	2L	99	10855123	10856206	603	554	1.08922	49	0	0	1084	10855664	0.045203	5'_of_gene	2864	2L	1	10858528	10862015	FBgn0027363	Stam	stam STAM Dstam CG6521 signal transducing adaptor molecule	Signal transducing adaptor molecule	2L:10855123-10856206
3369	1	1	2L	99	10855123	10856206	603	554	1.08922	49	0	0	1084	10855664	0.045203	3'_of_gene	1061	2L	1	10852512	10854603	FBgn0032310	CG17086			2L:10855123-10856206
2959	1	1	3R	99	11099030	11100792	996	915	1.0892	81	0	0	1763	11099911	0.0459444	Inside_gene(5' side)	0	3R	-1	11096146	11100927	FBgn0000283	Cp190	FBgn0014463 CP190 CEN190 Cen190 CP-190 Rb188 CG6384 unnamed CP-60 dmap190 DMAP190 Bx63 Dmap190 DMAP-190 Cen185 Map190 AbS1-4 E(mod)4-1 Enhancer of mod(mdg4)4-1 Centrosomal Protein 190	Centrosomal protein 190kD	3R:11099030-11100792
2959	5	1	3R	99	11099030	11100792	996	915	1.0892	81	0	0	1763	11099911	0.0459444	5'_of_gene	7343	3R	1	11107254	11133702	FBgn0003721	Tm1	FBgn0010776 FBgn0011036 FBgn0015832 FBgn0015833 FBgn0046771 FBgn0046800 FBgn0060408 FBgn0064771 TmII Tropomyosin tropomyosin II tropomysin II Tropomyosin II Troponin H cytoskeletal Tropomyosin tropomyosinII tropomyosin Tm TMII unnamed cTm tmII TnH CG4898 cytoplasmic tropomyosin 2299 cTM cTmII TnH-34 Tropomyosin-1 mTmII Tmr34 Tmr33 region 3 l(3)S130510 1305/10 l(3)s2958 l(3)02299 PmI BcDNA:LD37158…	Tropomyosin 1	3R:11099030-11100792
2959	1	1	3R	99	11099030	11100792	996	915	1.0892	81	0	0	1763	11099911	0.0459444	5'_of_gene	1347	3R	1	11101258	11102196	FBgn0038313	CG4338			3R:11099030-11100792
4598	1	1	3R	99	19009146	19010752	832	764	1.08919	68	0	0	1607	19009949	0.0423149	Inside_gene(3' side)	0	3R	1	19004339	19011364	FBgn0039061	Ir	Drosophila inward rectifier Dir dKirI DIR irk1 CG6747 ir	Inwardly rectifying potassium channel	3R:19009146-19010752
1007	1	1	3L	99	22889511	22892248	1183	1087	1.08915	96	0	0	2738	22890879	0.0350621	5'_of_gene	1401	3L	1	22892280	22893368	FBgn0037204	CG11131			3L:22889511-22892248
3663	1	1	2L	99	8049096	8051642	1280	1176	1.08913	104	0	0	2547	8050369	0.0408324	Inside_gene(3' side)	0	2L	1	8043715	8054328	FBgn0031981	CG7466			2L:8049096-8051642
733	1	1	4	99	1042970	1044052	550	506	1.08906	44	0	0	1083	1043511	0.0406279	Inside_gene(5' side)	0	4	-1	1034030	1047720	FBgn0025741	plexA	FBgn0062490 CG11081-RA CG11081-PA CG11081-RC CG11081-PC CG11081-RB CG11081-PB CG11081-RD CG11081-PD Plexin A plexin-A plexin PlexA1 PlexA Plex1 CG11081 DPlexA D-Plex A BcDNA:GM05237 PlexinA plex A	plexin A	4:1042970-1044052
5069	1	1	3R	99	25504446	25505771	679	624	1.08898	55	0	0	1326	25505108	0.0414781	Inside_gene(3' side)	0	3R	1	25501398	25505985	FBgn0039680	CAP-D2	CG1911 DmCAP-D2 CapD2 Cap-D2 dCap-D2	CAP-D2 condensin subunit	3R:25504446-25505771
5069	2	1	3R	99	25504446	25505771	679	624	1.08898	55	0	0	1326	25505108	0.0414781	5'_of_gene	3116	3R	1	25508224	25511502	FBgn0013972	Gycalpha99B	FBgn0010227 guanylate cyclase 99B Gycalpha-99B dgc1 Gcalpha1 GYCa 99B CG1912 dgca1 SGCalpha Soluble Guanylyl Cyclase alpha gycalpha dgcalpha1 Dgc1 unnamed Guanyl cyclase alpha-subunit at 63A Gycalpha63A GCalpha1	Guanylyl cyclase alpha-subunit at 99B	3R:25504446-25505771
5069	5	1	3R	99	25504446	25505771	679	624	1.08898	55	0	0	1326	25505108	0.0414781	3'_of_gene	875	3R	-1	25505983	25507763	FBgn0039681	CG7582			3R:25504446-25505771
2381	1	1	3R	99	686186	687652	703	646	1.08885	57	0	0	1467	686919	0.0388548	Inside_gene(5' side)	0	3R	1	678535	695709	FBgn0003002	opa	CG1133-RA CG1133-PA odd-paired GLI-Kr zinc finger pair-rule protein CG1133 Opa Odd paired Odd-paired	odd paired	3R:686186-687652
802	1	1	3R	99	18531752	18533189	601	553	1.08864	48	0	0	1438	18532470	0.0333797	Inside_gene(5' side)	0	3R	-1	18530073	18532912	FBgn0039009	CG13842			3R:18531752-18533189
1613	1	1	2R	99	19398673	19399921	617	567	1.08845	50	0	0	1249	19399297	0.040032	Inside_gene(5' side)	0	2R	-1	19398809	19399747	FBgn0034871	CG3906			2R:19398673-19399921
3801	1	1	3R	99	24991700	24994311	1074	987	1.08843	87	0	0	2612	24993005	0.0333078	Inside_gene(5' side)	0	3R	1	24991515	24996871	FBgn0039645	CG11898	Dme_CG11898		3R:24991700-24994311
3224	1	1	X	99	20901299	20902886	825	758	1.08842	67	0	0	1588	20902092	0.0421914	Inside_gene(5' side)	0	X	-1	20899674	20902977	FBgn0031144	CG1529			X:20901299-20902886
3224	1	1	X	99	20901299	20902886	825	758	1.08842	67	0	0	1588	20902092	0.0421914	5'_of_gene	4409	X	1	20906501	20910263	FBgn0031145	Ntf-2	FBgn0027201 FBgn0027301 FBgn0027316 FBgn0040175 FBgn0062480 DNTF-2 NTF-2 ntf2 Dntf-2 Dntf2 CG1740 dmNTF2 l(1)G0086 l(1)G0125 l(1)G0428 l(1)G0337 BcDNA:GM08921 ntf-2	Nuclear transport factor-2	X:20901299-20902886
3224	2	1	X	99	20901299	20902886	825	758	1.08842	67	0	0	1588	20902092	0.0421914	5'_of_gene	2719	X	-1	20897315	20899373	FBgn0031143	CG1532			X:20901299-20902886
4688	1	1	2R	99	19980772	19985048	1964	1805	1.08839	159	0	0	4277	19982910	0.0371756	Inside_gene(5' side)	0	2R	-1	19979600	19986157	FBgn0023081	gek	FBgn0010655 FBgn0044829 FBgn0061181 Genghis Kahn MRCKalpha CG4012 dMRCK l(2)09373 Gek anon-WO0200864.1 Mrck MdaPk Myotonic dystrophy kinase related	genghis khan	2R:19980772-19985048
4688	1	1	2R	99	19980772	19985048	1964	1805	1.08839	159	0	0	4277	19982910	0.0371756	3'_of_gene	3368	2R	1	19974129	19979542	FBgn0086129	snama	FBgn0027522 FBgn0028594 CG3231 l(2)rQ313 BcDNA:LD21643 lethal (2) rQ313 SNAMA BCDNA:LD21643 mini-me mnm	something that sticks like glue	2R:19980772-19985048
3333	3	1	3R	99	242218	243510	624	574	1.08838	50	0	0	1293	242864	0.0386698	5'_of_gene	1029	3R	-1	233159	241835	FBgn0052944	CG32944	FBgn0037246 FBgn0037247 CG9818 CG10532		3R:242218-243510
3333	1	1	3R	99	242218	243510	624	574	1.08838	50	0	0	1293	242864	0.0386698	Inside_gene(3' side)	0	3R	1	242153	243389	FBgn0051528	CG31528	FBan0031528 FBgn0045807 FBgn0047301 BEST:GH26112 BcDNA:GH26112		3R:242218-243510
3253	2	1	3R	99	13500487	13501638	573	527	1.08823	46	0	0	1152	13501062	0.0399306	3'_of_gene	1512	3R	1	13497020	13499550	FBgn0000063	ald	FBgn0038534 Mps1 mps1 monopolar spindles 1 CG7643 TKK dMps1 ald/mps1	altered disjunction	3R:13500487-13501638
3503	2	1	3R	99	16562306	16563891	772	710	1.08819	62	0	0	1586	16563098	0.0390921	5'_of_gene	2738	3R	1	16565836	16582363	FBgn0259222	CG42322	FBgn0038825 FBgn0051203 FBgn0038822 FBgn0038824 CG31203 CG15690 CG15690 CG15689 CG15688 CG31203		3R:16562306-16563891
3503	1	1	3R	99	16562306	16563891	772	710	1.08819	62	0	0	1586	16563098	0.0390921	Inside_gene(3' side)	0	3R	1	16561342	16563260	FBgn0004107	cdc2c	Cdk2 cyclin E-CDK2 cdk2 CDK2 Cdc2c CG10498 CDK2/CDC2c S(Sev-CycE)3A DmCdk2 Dmcdc2c DmCdc2 Dcdc2c CDC2c cyclin-dependent kinase 2 dCdk2 CycE CDC2C Cyclin E	cdc2c	3R:16562306-16563891
3503	2	1	3R	99	16562306	16563891	772	710	1.08819	62	0	0	1586	16563098	0.0390921	Inside_gene(3' side)	0	3R	-1	16563088	16564360	FBgn0038821	CG17267			3R:16562306-16563891
271	1	1	2L	99	10448304	10449495	657	604	1.08814	53	0	0	1192	10448899	0.0444631	Inside_gene(3' side)	0	2L	1	10442727	10450080	FBgn0032252	CG6232	CT19510		2L:10448304-10449495
271	5	1	2L	99	10448304	10449495	657	604	1.08814	53	0	0	1192	10448899	0.0444631	3'_of_gene	1235	2L	-1	10450134	10452201	FBgn0065110	ppk10	FBgn0054042 FBgn0082899 CG34042 unnamed BP1007 PPK10	pickpocket 10	2L:10448304-10449495
2592	1	1	3R	99	2165432	2166931	796	732	1.0881	64	0	0	1500	2166181	0.0426667	Inside_gene(5' side)	0	3R	1	2165819	2167146	FBgn0037430	Osi20	Osiris CG15188	Osiris 20	3R:2165432-2166931
1078	1	1	3R	99	7058533	7060855	1181	1086	1.08806	95	0	0	2323	7059694	0.0408954	Inside_gene(5' side)	0	3R	-1	7058151	7060907	FBgn0037884	CG17184	arfaptin-2 partner of Rac1		3R:7058533-7060855
1078	3	1	3R	99	7058533	7060855	1181	1086	1.08806	95	0	0	2323	7059694	0.0408954	5'_of_gene	1168	3R	1	7060862	7061799	FBgn0037885	CG17721	FBgn0063094 BcDNA:LP09251		3R:7058533-7060855
4716	2	1	3R	99	20487942	20489569	820	754	1.08802	66	0	0	1628	20488755	0.0405405	5'_of_gene	1331	3R	1	20490086	20534111	FBgn0003429	slo	FBgn0046797 dSlo dslo Dslo CG10693 fSlo BcDNA:GH10751 Slo	slowpoke	3R:20487942-20489569
4716	6	1	3R	99	20487942	20489569	820	754	1.08802	66	0	0	1628	20488755	0.0405405	5'_of_gene	1182	3R	-1	20485772	20487573	FBgn0020018	Ppox	FBgn0046768 protoporphyrinogen-oxidase Protoporphyrinogen-oxidase CG5796 ESTS:9F2T BcDNA:LD41392	Protoporphyrinogen oxidase	3R:20487942-20489569
1880	1	1	2R	99	17152571	17153683	541	498	1.0879	43	0	0	1113	17153127	0.0386343	Inside_gene(5' side)	0	2R	1	17143745	17167538	FBgn0085426	Rgk3	CG15660 CG15664 FBan0015664 CG15663 FBan0015663 FBgn0053949 FBgn0034610 CG33949 FBgn0034609 FBgn0034608 CG34397 CG15663 CG15664 CG33949 CG15660	Rgk3	2R:17152571-17153683
1880	2	1	2R	99	17152571	17153683	541	498	1.0879	43	0	0	1113	17153127	0.0386343	Inside_gene(5' side)	0	2R	-1	17152344	17153847	FBgn0050391	CG30391	FBgn0034607 CG15662		2R:17152571-17153683
1880	1	1	2R	99	17152571	17153683	541	498	1.0879	43	0	0	1113	17153127	0.0386343	3'_of_gene	742	2R	-1	17153869	17155084	FBgn0050393	CG30393	FBgn0034607 CG15662		2R:17152571-17153683
367	3	1	3R	99	19857905	19859818	905	832	1.08784	73	0	0	1914	19858861	0.03814	5'_of_gene	1329	3R	-1	19824162	19857532	FBgn0020647	KrT95D	CG5405	Krueppel target at 95D	3R:19857905-19859818
367	1	1	3R	99	19857905	19859818	905	832	1.08784	73	0	0	1914	19858861	0.03814	Inside_gene(5' side)	0	3R	1	19857914	19859979	FBgn0039139	CG5933	IME4 Inducer of Meiosis 4		3R:19857905-19859818
367	1	1	3R	99	19857905	19859818	905	832	1.08784	73	0	0	1914	19858861	0.03814	5'_of_gene	5079	3R	1	19863940	19868376	FBgn0039141	spas	CG5977 Dspastin D-spastin Spas Spastin Dm-Spastin	spastin	3R:19857905-19859818
367	2	1	3R	99	19857905	19859818	905	832	1.08784	73	0	0	1914	19858861	0.03814	3'_of_gene	1222	3R	-1	19860083	19863644	FBgn0039140	Miro	dmiro CG5410 DmMiro dMiro miro mitochondrial Rho-GTPase	Mitochondrial Rho	3R:19857905-19859818
3698	4	1	2L	99	4933381	4935167	815	750	1.08783	65	0	0	1787	4934274	0.0363738	5'_of_gene	1978	2L	-1	4908745	4932296	FBgn0041150	hoe1	FBgn0027606 FBgn0031647 FBgn0031648 CG2831 hoe hoepel CG11918 CG12787 BcDNA:GH02636 Hoe1	hoepel1	2L:4933381-4935167
3698	1	1	2L	99	4933381	4935167	815	750	1.08783	65	0	0	1787	4934274	0.0363738	Inside_gene(3' side)	0	2L	-1	4933047	4936582	FBgn0031649	hoe2	CG15624	hoepel2	2L:4933381-4935167
3698	2	1	2L	99	4933381	4935167	815	750	1.08783	65	0	0	1787	4934274	0.0363738	5'_of_gene	3135	2L	1	4937409	4941424	FBgn0003372	Sgs1	sgs1 sgs-1 Sgs Sgs-1 CG3047 Mucin 25B salivary gland protein 1 Muc25B	Salivary gland secretion 1	2L:4933381-4935167
160	1	1	2R	99	14407992	14409892	909	836	1.08773	73	0	0	1901	14408942	0.0384008	Inside_gene(3' side)	0	2R	1	14402081	14412922	FBgn0260236	CG42510			2R:14407992-14409892
160	1	1	2R	99	14407992	14409892	909	836	1.08773	73	0	0	1901	14408942	0.0384008	5'_of_gene	5995	2R	1	14414937	14423263	FBgn0034356	CG10924			2R:14407992-14409892
3515	2	1	X	99	3996601	3997955	670	616	1.08773	54	0	0	1355	3997278	0.0398524	5'_of_gene	2870	X	1	4000148	4005014	FBgn0026084	cib	CG4944 EG0007-11 EG:EG0007.11 Ciboulot beta-thymosin	ciboulot	X:3996601-3997955
3515	1	1	X	99	3996601	3997955	670	616	1.08773	54	0	0	1355	3997278	0.0398524	5'_of_gene	1099	X	1	3998377	3999830	FBgn0000221	brn	FBgn0005387 brc Gene B l(1)6P6 fs(1)107 fs(1)A107 EG:EG0007.6 CG4934	brainiac	X:3996601-3997955
3515	1	1	X	99	3996601	3997955	670	616	1.08773	54	0	0	1355	3997278	0.0398524	Inside_gene(3' side)	0	X	-1	3997047	3998230	FBgn0004832	Xpac	Xpa dxpa XPAC Dxpa DhXPA DhR14 DmXPA dmXPA EG:EG0007.8 CG6358	Xeroderma pigmentosum group A-like	X:3996601-3997955
3515	3	1	X	99	3996601	3997955	670	616	1.08773	54	0	0	1355	3997278	0.0398524	3'_of_gene	690	X	1	3995441	3996588	FBgn0029694	CG15375			X:3996601-3997955
2591	1	1	3R	99	7508773	7510140	619	570	1.08773	49	0	0	1368	7509456	0.0358187	Inside_gene(5' side)	0	3R	-1	7506691	7510062	FBgn0037934	CG6830			3R:7508773-7510140
2591	7	1	3R	99	7508773	7510140	619	570	1.08773	49	0	0	1368	7509456	0.0358187	3'_of_gene	935	3R	-1	7510391	7513852	FBgn0037935	CG6834			3R:7508773-7510140
241	1	1	3R	99	17119262	17120991	854	786	1.0877	68	0	0	1730	17120126	0.0393064	Inside_gene(5' side)	0	3R	-1	17102386	17119720	FBgn0038880	SIFR	FBgn0046533 FBgn0046534 CG10823 anon-WO0170980.44 anon-WO0170980.43 DrmSIFR SIF-R SIFa-R	SIFamide receptor	3R:17119262-17120991
241	1	1	3R	99	17119262	17120991	854	786	1.0877	68	0	0	1730	17120126	0.0393064	5'_of_gene	2219	3R	1	17122345	17136428	FBgn0001234	Hsromega	FBgn0051400 hsr-omega Heat-shock response factor-omega Hsr omega heat-shock RNA-omega 93D locus hsromega Hsr93D n(3)05241 l(3)05241 Hsr-omega hsr omega hsrw unnamed er3 Hsromega CR31400 l(3)er3 l(3)93De Heat-shock RNA omega Hsr&ohgr heat shock RNA omega Heat shock RNA omicron heat-shock RNA ohgr	Heat shock RNA omega	3R:17119262-17120991
4289	1	1	X	99	11884830	11886659	817	752	1.08769	65	0	0	1830	11885744	0.0355191	Inside_gene(5' side)	0	X	-1	11884151	11886801	FBgn0030359	CG18130			X:11884830-11886659
2701	4	1	3R	99	20725101	20726406	631	581	1.08768	50	0	0	1306	20725753	0.0382848	5'_of_gene	5426	3R	-1	20707180	20720327	FBgn0051121	CG31121	FBgn0039242 FBgn0039243 FBgn0042211 FBgn0063237 CG18633 CG18655 CG11764 BcDNA:GH19411		3R:20725101-20726406
2701	2	1	3R	99	20725101	20726406	631	581	1.08768	50	0	0	1306	20725753	0.0382848	5'_of_gene	1085	3R	1	20726838	20728770	FBgn0039246	CG10845			3R:20725101-20726406
2701	1	1	3R	99	20725101	20726406	631	581	1.08768	50	0	0	1306	20725753	0.0382848	Inside_gene(3' side)	0	3R	-1	20723855	20731723	FBgn0040601	CG13643	FBgn0039245 CG13642		3R:20725101-20726406
702	1	1	X	99	8058495	8059750	656	604	1.08766	52	0	0	1256	8059122	0.0414013	Inside_gene(5' side)	0	X	-1	8058299	8059741	FBgn0030016	Or7a	7a DOR30 7D.1 CG10759	Odorant receptor 7a	X:8058495-8059750
4662	1	1	3R	99	18921433	18922726	680	626	1.08762	54	0	0	1294	18922079	0.0417311	Inside_gene(5' side)	0	3R	1	18921413	18922902	FBgn0039051	CG17109			3R:18921433-18922726
4662	2	1	3R	99	18921433	18922726	680	626	1.08762	54	0	0	1294	18922079	0.0417311	5'_of_gene	1361	3R	1	18923440	18924913	FBgn0039052	CG6733			3R:18921433-18922726
1123	1	1	3R	99	20649072	20650270	581	535	1.08761	46	0	0	1199	20649671	0.0383653	Inside_gene(5' side)	0	3R	-1	20648123	20651105	FBgn0045980	niki	FBgn0039230 CG10951 Niki NEK1	nimA-like kinase	3R:20649072-20650270
4040	1	1	2L	99	705606	706858	591	544	1.08759	47	0	0	1253	706232	0.03751	Inside_gene(5' side)	0	2L	-1	640021	714968	FBgn0000497	ds	Ds CT39575 l(2)05142 cadherin-2 cad2 CG17941 Dachsous EP-822	dachsous	2L:705606-706858
2002	1	1	2R	99	14567443	14568520	581	535	1.08756	46	0	0	1078	14567981	0.0426716	5'_of_gene	8050	2R	1	14576031	14589246	FBgn0034376	CG15072	EMK/KIAA0999		2R:14567443-14568520
2002	1	1	2R	99	14567443	14568520	581	535	1.08756	46	0	0	1078	14567981	0.0426716	Inside_gene(3' side)	0	2R	-1	14566185	14574280	FBgn0034374	CG15086			2R:14567443-14568520
2002	2	1	2R	99	14567443	14568520	581	535	1.08756	46	0	0	1078	14567981	0.0426716	5'_of_gene	6944	2R	-1	14555026	14561037	FBgn0023214	edl	FBgn0019696 FBgn0024241 FBgn0034373 FBgn0064196 FBgn0064197 CG15085 ets domain lacking Mae MAE mae edl/mae modulator of the activity of Ets l(2)k06602 Edl EDL anon-WO02077276.3 anon-WO02077276.2 ets-domain lacking Ets domain lacking	ETS-domain lacking	2R:14567443-14568520
2451	1	1	2R	99	20685563	20687417	935	860	1.08754	75	0	0	1855	20686490	0.0404313	Inside_gene(5' side)	0	2R	1	20686321	20687085	FBgn0035069	CG3611	FBgn0063339 BcDNA:AT12780		2R:20685563-20687417
2451	1	1	2R	99	20685563	20687417	935	860	1.08754	75	0	0	1855	20686490	0.0404313	5'_of_gene	1563	2R	-1	20683263	20684927	FBgn0023181	Orc4	rDmORC ORC4 orc4 ORC DmORC4 CG2917	Origin recognition complex subunit 4	2R:20685563-20687417
2451	2	1	2R	99	20685563	20687417	935	860	1.08754	75	0	0	1855	20686490	0.0404313	Inside_gene(3' side)	0	2R	1	20685448	20686136	FBgn0035068	CG12849			2R:20685563-20687417
3373	1	1	X	99	9121315	9122737	695	640	1.08753	55	0	0	1423	9122026	0.0386507	Inside_gene(3' side)	0	X	1	9121170	9122864	FBgn0030108	Gr8a	Gustatory receptor 8D1 Gr8D1 CG15371	Gustatory receptor 8a	X:9121315-9122737
3968	1	1	X	99	10849251	10850685	735	676	1.08752	59	0	0	1435	10849968	0.041115	Inside_gene(5' side)	0	X	1	10849620	10850756	FBgn0030254	CG16922			X:10849251-10850685
1965	1	1	2L	99	22428110	22429153	639	588	1.08743	51	0	0	1044	22428631	0.0488506	5'_of_gene	2333	2L	1	22430964	22441190	FBgn0040009	CG17490	FBan0017490		2L:22428110-22429153
1965	1	1	2L	99	22428110	22429153	639	588	1.08743	51	0	0	1044	22428631	0.0488506	Inside_gene(5' side)	0	2L	-1	22427533	22429419	FBgn0064225	RpL5	FBan0017489 FBgn0040008 FBgn0040061 CG17489 E-2d yip6 ribosomal protein L5 Enhancer on chromosome 2, complementation group d L5 yippee interacting protein 6 dRPL5	Ribosomal protein L5	2L:22428110-22429153
2467	1	1	3R	99	25828042	25829155	542	499	1.08732	43	0	0	1114	25828598	0.0385996	5'_of_gene	1909	3R	1	25830507	25836074	FBgn0016685	Nlp	FBgn0016133 nucleoplasmin-1 dNLP dNLP-S CRP1 p22 Nucleoplasmin-like Chromatin decondensation protein 1 Crp1 CG7917 nucleophosmin	Nucleoplasmin	3R:25828042-25829155
4506	2	1	3R	99	7706432	7708192	960	883	1.08725	77	0	0	1761	7707312	0.0437252	5'_of_gene	1205	3R	1	7708517	7718104	FBgn0051368	CG31368	FBgn0037959 FBgn0037961 CG14729 CG14730		3R:7706432-7708192
4506	1	1	3R	99	7706432	7708192	960	883	1.08725	77	0	0	1761	7707312	0.0437252	Inside_gene(5' side)	0	3R	-1	7705424	7708257	FBgn0037958	CG6962			3R:7706432-7708192
4438	1	1	2R	99	3065989	3067310	592	545	1.08718	47	0	0	1322	3066649	0.0355522	Inside_gene(5' side)	0	2R	1	3065895	3068165	FBgn0053140	CG33140	FBgn0033150 FBgn0065001 CG11074 BcDNA:AT21895		2R:3065989-3067310
4438	2	1	2R	99	3065989	3067310	592	545	1.08718	47	0	0	1322	3066649	0.0355522	5'_of_gene	2182	2R	1	3068831	3070542	FBgn0050385	CG30385	FBgn0033150 FBgn0065015 BcDNA:AT12446 CG11074		2R:3065989-3067310
1690	1	1	2L	99	16171991	16173047	539	496	1.08718	43	0	0	1057	16172519	0.0406812	Inside_gene(5' side)	0	2L	1	16170657	16190086	FBgn0001991	Ca-alpha1D	FBgn0004881 Ca-alpha1D calcium channel alpha-1 subunit CG4894 Dmca1D DmCa1D alpha1D BG:DS02795.1 Ca-a1D Ca-_1D Ca-alpha1 l(2)35Fa Drosophila melanogaster calcium channel alpha[[1]] subunit DHP-sensitive Ca[2 ]-channel alpha1 subunit DmCa1alpha1 alpha1 DroCa1 l35Fa Ca2 -channel protein alpha1 subunit D	Ca[2 ]-channel protein alpha[[1]] subunit D	2L:16171991-16173047
5025	1	1	2L	99	18662211	18663389	539	496	1.08718	43	0	0	1179	18662800	0.0364716	5'_of_gene	1137	2L	1	18663937	18666863	FBgn0086200	CG42490	BK003543 HDC03087		2L:18662211-18663389
4900	2	1	2L	99	15070323	15071820	734	676	1.08706	58	0	0	1498	15071071	0.0387183	5'_of_gene	755	2L	-1	15064198	15070316	FBgn0024183	vig	VIG EP(2)0812 BG:DS00929.13 unnamed CG4170 Vig	vasa intronic gene	2L:15070323-15071820
4900	1	1	2L	99	15070323	15071820	734	676	1.08706	58	0	0	1498	15071071	0.0387183	5'_of_gene	4574	2L	1	15075645	15096915	FBgn0028879	CG15270	Axs-like BG:DS04929.1		2L:15070323-15071820
3671	5	1	2L	99	3515638	3517050	697	642	1.08703	55	0	0	1413	3516344	0.0389243	5'_of_gene	1682	2L	-1	3510477	3514662	FBgn0053123	CG33123	FBgn0025535 FBgn0031543 CG3229 anon-EST:Posey266		2L:3515638-3517050
3671	1	1	2L	99	3515638	3517050	697	642	1.08703	55	0	0	1413	3516344	0.0389243	Inside_gene(3' side)	0	2L	1	3514737	3517111	FBgn0031544	CG17593			2L:3515638-3517050
1977	1	1	X	99	4843017	4844254	677	623	1.08701	54	0	0	1238	4843635	0.0436187	Inside_gene(3' side)	0	X	1	4833165	4849458	FBgn0004368	Ptp4E	PTP4E CG6899 CT21187 R-PTP 4E DPTP4E unnamed PtP4E	Protein tyrosine phosphatase 4E	X:4843017-4844254
1341	1	1	X	99	1650132	1651610	690	635	1.08698	55	0	0	1479	1650871	0.0371873	Inside_gene(3' side)	0	X	-1	1651051	1651323	FBgn0040898	CG14809			X:1650132-1651610
3520	1	1	3R	99	4084061	4086038	956	880	1.08691	76	0	0	1978	4085049	0.0384226	Inside_gene(3' side)	0	3R	1	4077901	4086440	FBgn0260386	mtg	FBgn0060301 FBgn0028084 FBgn0037559 CG7549 0849/10 l(3)S084910 lethal (3) S084910b l(3)S084910b Mind-the-Gap	mind the gap	3R:4084061-4086038
137	1	1	3R	99	21824675	21826309	747	688	1.08684	59	0	0	1635	21825492	0.0360856	Inside_gene(5' side)	0	3R	1	21825580	21826421	FBgn0002735	HLHmgamma	CG8333 mgamma E(spl)mgamma split locus enhancer protein mB e(spl)mgamma E(spl)mB Dm-mB E(spl) m gamma Enhancer of split mgamma E(Spl) HLH-m gamma Mgamma E(spl)Mgamma clone 1.49 E(spl) mgamma E(spl)gamma E(spl)-mgamma HLH-mgamma mB Enhancer of split region transcript HLHmB anon-EST:Liang-1.49 HLHmB HLHmgamma E(spl) region transcript mgamma bHLHb34	E(spl) region transcript mgamma	3R:21824675-21826309
4032	3	1	3R	99	24709257	24710731	698	643	1.08683	55	0	0	1475	24709994	0.0372881	5'_of_gene	3805	3R	1	24713799	24748494	FBgn0259220	Doa	CG1658 FBtr0085332 FBtr0085333 FBtr0085334 FBtr0085335 FBan0001658 FBgn0053553 FBgn0000480 FBgn0010760 FBgn0014864 FBgn0051049 FBgn0053204 CG33204 CG33553 CG31049 CG33204 CG42320 CG33553 CG1658 DOA DOA/CLK2 doa Msu Mosaic suppressor l(3)01705	Darkener of apricot	3R:24709257-24710731
4032	1	1	3R	99	24709257	24710731	698	643	1.08683	55	0	0	1475	24709994	0.0372881	Inside_gene(5' side)	0	3R	1	24709415	24711737	FBgn0027578	CG14526	FBgn0039614 BcDNA:GH07188		3R:24709257-24710731
4032	4	1	3R	99	24709257	24710731	698	643	1.08683	55	0	0	1475	24709994	0.0372881	3'_of_gene	1367	3R	1	24706525	24708627	FBgn0039613	CG14527			3R:24709257-24710731
4889	1	1	3R	99	1493395	1494555	649	598	1.08683	51	0	0	1161	1493975	0.0439276	Inside_gene(5' side)	0	3R	-1	1491169	1495051	FBgn0010772	Xe7	FBgn0037362 l(3)02248 CG2179	Xe7	3R:1493395-1494555
3879	1	1	3R	99	15130611	15132404	918	845	1.0868	73	0	0	1794	15131507	0.0406912	Inside_gene(3' side)	0	3R	-1	15128453	15151935	FBgn0000463	Dl	FBgn0011411 FBgn0062130 Overflow Delta CG3619 dmDelta delta CT12133 delta D1 1485/04 1440/11 1423/11 1304/03 1119/09 1053/14 0926/11 0495/20 D Complementation group 1 C1 l(3)j8C3 l(3)92Ab l(3)05151 anon-WO0118547.269 E(ls)2 DL	Delta	3R:15130611-15132404
4827	1	1	3R	99	6017455	6019187	709	653	1.08669	56	0	0	1733	6018321	0.0323139	Inside_gene(5' side)	0	3R	1	6016411	6047805	FBgn0004575	Syn	synapsin syn CG3985 SYN2 SYN1 Dsyn-1 SYN	Synapsin	3R:6017455-6019187
2582	1	1	3R	99	1835970	1837067	598	551	1.08656	47	0	0	1098	1836518	0.0428051	5'_of_gene	2217	3R	-1	1826153	1834301	FBgn0003261	Rm62	FBgn0010736 FBgn0011038 FBgn0011355 FBgn0011356 FBgn0011496 FBgn0011645 CG10279 Dmp68 p68 Lip RM62 DmRH8 4136 Lighten up l(3)s5196 l(3)rG338 l(3)j3D5 l(3)j3D2 l(3)01086 Lighten-up dmP68	Rm62	3R:1835970-1837067
2582	1	1	3R	99	1835970	1837067	598	551	1.08656	47	0	0	1098	1836518	0.0428051	Inside_gene(3' side)	0	3R	-1	1836295	1837654	FBgn0037395	CG10280			3R:1835970-1837067
1923	1	1	3L	99	21943196	21944425	670	617	1.08654	53	0	0	1230	21943810	0.0430894	Inside_gene(3' side)	0	3L	1	21942925	21944650	FBgn0037143	CG7448			3L:21943196-21944425
1923	2	1	3L	99	21943196	21944425	670	617	1.08654	53	0	0	1230	21943810	0.0430894	5'_of_gene	4401	3L	1	21948211	21951141	FBgn0037144	CG7458			3L:21943196-21944425
4166	2	1	3R	99	4620330	4622611	1108	1020	1.08636	88	0	0	2282	4621470	0.0385627	Inside_gene(5' side)	0	3R	-1	4600008	4625666	FBgn0261015	Pif1A	CG33719 CG32940 FBgn0037628 FBgn0037629 FBgn0052940 FBgn0053719 FBtr0081936 FBpp0081418 FBtr0081937 FBpp0081419 FBtr0081938 FBpp0081420 FBtr0081939 FBpp0081421 FBgn0260443 FBgn0027540 CG11776 FBgn0037631 CG42599 PIF-1A CG11773 CG32940 CG9808 CG11774 BcDNA:GH12504 Pif1 CG33719 PFTAIRE-interacting factor 1A CG11776		3R:4620330-4622611
4166	3	1	3R	99	4620330	4622611	1108	1020	1.08636	88	0	0	2282	4621470	0.0385627	5'_of_gene	3201	3R	-1	4600008	4618269	FBgn0046874	Pif1B	CG32940 FBgn0027540 FBgn0052940 FBgn0053720 FBtr0081936 FBpp0081418 FBtr0081937 FBpp0081419 FBtr0081938 FBpp0081420 FBtr0081939 FBpp0081421 PIF-1B CG9808 CG32940 BcDNA:GH12504 Pif1 CG33720	PFTAIRE-interacting factor 1B	3R:4620330-4622611
4166	1	1	3R	99	4620330	4622611	1108	1020	1.08636	88	0	0	2282	4621470	0.0385627	Inside_gene(3' side)	0	3R	1	4620406	4622367	FBgn0037630	Ir85a	CT32618 IR85a CG11775 ionotropic receptor 85a	Ionotropic receptor 85a	3R:4620330-4622611
4166	1	1	3R	99	4620330	4622611	1108	1020	1.08636	88	0	0	2282	4621470	0.0385627	5'_of_gene	5805	3R	1	4627275	4631958	FBgn0037632	Tcp-1eta	CG8351 Tcp-1-eta1	Tcp-1eta	3R:4620330-4622611
2062	1	1	3R	99	2210574	2213132	1120	1031	1.08635	89	0	0	2559	2211853	0.0347792	Inside_gene(3' side)	0	3R	1	2208633	2214026	FBgn0037442	CG10277			3R:2210574-2213132
2062	4	1	3R	99	2210574	2213132	1120	1031	1.08635	89	0	0	2559	2211853	0.0347792	3'_of_gene	3031	3R	-1	2214884	2231613	FBgn0037443	CG1021	FBgn0062058 anon-WO0118547.375		3R:2210574-2213132
1644	1	1	3L	99	3356814	3358067	667	614	1.08633	53	0	0	1254	3357440	0.0422648	Inside_gene(3' side)	0	3L	1	3337103	3368133	FBgn0004167	kst	FBgn0010743 betaH-Spec betaH-Spectrin beta[[H]]-spectrin spectrin beta-H spectrin beta[[Heavy]]-Spectrin betaheavy-spectrin beta[[Heavy]]-spectrin betaHeavy-Spectrin betaH-spectrin beta-heavy-spectrin betaHeavy-spectrin beta[[H]] spectrin Spectrin beta-heavy chain beta[[H]] beta[[H]]-SPEC beta[[heavy]]spectrin beta[[H]]-Spectrin betaH beta[[heavy]]-Spectrin CG12008 beta[[H]]spectrin beta[[Heavy]]…	karst	3L:3356814-3358067
1620	1	1	2L	99	3517386	3519398	994	916	1.08631	78	0	0	2013	3518392	0.0387481	Inside_gene(3' side)	0	2L	-1	3517273	3519697	FBgn0031545	CG3213	bs30c03.y1		2L:3517386-3519398
2863	1	1	X	99	16433392	16434894	697	642	1.0863	55	0	0	1503	16434143	0.0365935	Inside_gene(5' side)	0	X	-1	16433378	16434814	FBgn0030756	CG9903			X:16433392-16434894
1091	1	1	X	99	10641555	10642566	565	521	1.08623	44	0	0	1012	10642060	0.0434783	5'_of_gene	3122	X	-1	10607151	10638938	FBgn0052676	CG32676	FBgn0030227 FBgn0030233 CG9725 CG9732		X:10641555-10642566
1091	1	1	X	99	10641555	10642566	565	521	1.08623	44	0	0	1012	10642060	0.0434783	Inside_gene(3' side)	0	X	1	10638539	10642839	FBgn0003204	ras	FBgn0026670 FBgn0026696 FBgn0028270 FBgn0028295 FBgn0028297 FBgn0028302 FBgn0028318 FBgn0028340 FBgn0028363 FBgn0029044 FBgn0030231 FBgn0030232 FBgn0040205 inosine monophosphate dehydrogenase IMPdH CG11485 LD06825 LD02673 EP(X)1093 raspberry-lethal IMPDH raspberry/impd IMP dehydrogenase l(1)G0002 l(1)G0482 l(1)G0098 l(1)G0351 l(1)G0388 l(1)G0391 l(1)G0436 l(1)G0238 l(1)G0056 l(1)G0127 lethal (1) …	raspberry	X:10641555-10642566
1846	3	1	3R	99	5828050	5829401	656	604	1.08618	52	0	0	1352	5828725	0.0384615	5'_of_gene	1727	3R	-1	5825491	5826998	FBgn0037773	CG5359	FBgn0063024 BcDNA:RE37471		3R:5828050-5829401
4620	1	1	3R	99	2140639	2142262	716	660	1.08609	56	0	0	1624	2141450	0.0344828	Inside_gene(5' side)	0	3R	1	2141020	2153033	FBgn0037427	Osi17	Osiris CG15598	Osiris 17	3R:2140639-2142262
3723	2	1	3R	99	20541957	20543024	631	581	1.08608	50	0	0	1068	20542490	0.0468165	5'_of_gene	2929	3R	1	20545419	20574855	FBgn0004885	tok	tlr tlr-1 Tlr Tolkin Tok tolloid-related CT21251 tldr-1 tld-related-1 tolloid-related 1 tldr1 CG6863 tlr1 piranha Tlr-1 TOK	tolkin	3R:20541957-20543024
2468	1	1	3R	99	22947582	22949314	813	749	1.08608	64	0	0	1733	22948448	0.0369302	Inside_gene(3' side)	0	3R	-1	22947338	22950410	FBgn0039491	CG6059			3R:22947582-22949314
440	1	1	2L	99	12593621	12594666	604	557	1.08602	47	0	0	1046	12594143	0.0449331	Inside_gene(5' side)	0	2L	1	12587871	12628143	FBgn0085424	nub	CG15489 FBgn0032438 FBan0015488 FBgn0002970 CG6246 FBan0006246 FBgn0032440 CG15488 FBgn0004393 Pdm pdm1 CG34395 CG15489 CG15488 CG6246 dOct1 dPOU-19 dPOU19 pdm-1 twn POU domain protein 1 twain POU33F1 dPOU-19/pdm-1 Oct-1 pdm Pdm-1 Pdm1 nb PDM1 Nubbin nubbin Nub Oct1 Nb	nubbin	2L:12593621-12594666
5	1	1	2R	99	12846527	12847578	568	524	1.08593	44	0	0	1052	12847052	0.0418251	Inside_gene(5' side)	0	2R	-1	12846448	12847652	FBgn0034173	CG9010	FBgn0044749 anon-WO0140519.132		2R:12846527-12847578
5	5	1	2R	99	12846527	12847578	568	524	1.08593	44	0	0	1052	12847052	0.0418251	5'_of_gene	4392	2R	-1	12835802	12842660	FBgn0085444	CG34415	FBgn0034170 CG33456 FBgn0053455 FBgn0053456 CG33455 CG33455 CG15610 CG33456		2R:12846527-12847578
5	2	1	2R	99	12846527	12847578	568	524	1.08593	44	0	0	1052	12847052	0.0418251	3'_of_gene	616	2R	1	12845007	12846436	FBgn0034172	CG6665			2R:12846527-12847578
3651	5	1	3R	99	12804530	12805904	714	658	1.08586	56	0	0	1375	12805217	0.0407273	5'_of_gene	7259	3R	-1	12752932	12797958	FBgn0000015	Abd-B	FBgn0002692 FBgn0010098 FBgn0026843 FBgn0026859 FBgn0038456 FBgn0038457 AbdB Abdominal-B Fab7 Fab-7 iab-8 AdbB iab-7 Abd-b iab-6 iab-5 AbdB-II AbdB-I abd-B Abd B iab6 Mcp DROABDB pH189 ABDB AbdB(CA)[[26]] abdB MCP FAB Mc iab9 iab8 iab7 infra-abdominal 9 infra-abdominal 8 infra-abdominal 7 infra-abdominal 6 infra-abdominal 5 Transabdominal Superabdominal Miscadastral pigmentation Male chauvinist p…	Abdominal B	3R:12804530-12805904
3651	1	1	3R	99	12804530	12805904	714	658	1.08586	56	0	0	1375	12805217	0.0407273	Inside_gene(3' side)	0	3R	-1	12804161	12807905	FBgn0015011	Ahcy89E	AHCY pH200 S-AHCY AdoHcyase-like S-adenosyl homocysteine hydrolase-like CG8956	Adenosylhomocysteinase 89E	3R:12804530-12805904
3651	4	1	3R	99	12804530	12805904	714	658	1.08586	56	0	0	1375	12805217	0.0407273	5'_of_gene	1835	3R	-1	12801620	12803382	FBgn0015008	Actn3	FBgn0038459 CG8953 acta-3 dabp open reading frame 1 alpha-actinin-like ORF1 alpha-actinin3	alpha actinin 3	3R:12804530-12805904
4551	1	1	2L	99	15501018	15504112	1350	1244	1.08584	106	0	0	3095	15502565	0.0342488	Inside_gene(3' side)	0	2L	1	15499110	15505018	FBgn0002524	lace	FBgn0025294 FBgn0027869 anon-EST:Posey289 Serine palmitoyltransferase subunit II CG4162 SPT-II BG:DS01845.3 l(2)35Dc l(2)br36 l35Dc br36	lace	2L:15501018-15504112
685	1	1	X	99	1791043	1792437	601	554	1.08579	47	0	0	1395	1791740	0.0336918	Inside_gene(5' side)	0	X	-1	1785434	1794673	FBgn0000117	arm	FBgn0029069 FBgn0040191 FBgn0045040 Arm Armadillo Beta-catenin beta-catenin beta-Catenin b-catenin catenin beta-cat CG11579 t12687 ALR Dm ARM EG:86E4.6 l(1)G0410 l(1)G0192 l(1)G0234 l(1)arm l(1)2Bv beta-cat-arm Armadillo/beta-catenin Armadillo(Arm)/beta-catenin beta-Cat	armadillo	X:1791043-1792437
4341	3	1	2L	99	7802385	7803598	590	544	1.08575	46	0	0	1214	7802991	0.0378913	5'_of_gene	3145	2L	-1	7796308	7799846	FBgn0031950	Herp	dHerp CG14536 homocysteine-induced endoplasmic reticulum protein	Homocysteine-induced endoplasmic reticulum protein	2L:7802385-7803598
4341	2	1	2L	99	7802385	7803598	590	544	1.08575	46	0	0	1214	7802991	0.0378913	3'_of_gene	983	2L	1	7800167	7802008	FBgn0031951	r2d2	R2D2 cg7138 CG7138 R2d2	r2d2	2L:7802385-7803598
4223	2	1	X	99	6200898	6202217	718	662	1.08573	56	0	0	1320	6201557	0.0424242	3'_of_gene	779	X	1	6198023	6200778	FBgn0029863	CG3823			X:6200898-6202217
475	1	1	3L	99	21256081	21257894	987	910	1.08569	77	0	0	1814	21256987	0.0424476	Inside_gene(3' side)	0	3L	1	21220019	21257721	FBgn0004865	Eip78C	FBgn0046387 FBgn0046388 nuclear hormone receptor CG18023 E78B E78 E78A DR-78 Eip78 NR1E1 dE78 E78D Eip78D anon-WO0172774.44 anon-WO0172774.42	Ecdysone-induced protein 78C	3L:21256081-21257894
4678	1	1	3R	99	2578883	2579959	579	534	1.08559	45	0	0	1077	2579421	0.0417827	Inside_gene(3' side)	0	3R	-1	2578586	2582059	FBgn0004053	zen	FBgn0013967 FBgn0019915 zerknult zerknullt 1 ZEN VRE zen1 z1 l(3)84Ad CG1046 BG:DS00276.9 zerknuellt Zen	zerknullt	3R:2578883-2579959
4678	4	1	3R	99	2578883	2579959	579	534	1.08559	45	0	0	1077	2579421	0.0417827	3'_of_gene	2143	3R	-1	2581564	2585199	FBgn0000166	bcd	FBgn0040059 FBgn0014130 FBgn0014131 FBgn0015909 FBgn0015910 FBgn0015911 FBgn0015912 Bicoid BCD Bcd bic PRD gene 4 multimorph prd4 mum CG1034 BG:DS00276.7 bicoid bcd	bicoid	3R:2578883-2579959
4163	1	1	X	99	17849370	17850533	547	504	1.08555	43	0	0	1164	17849951	0.0369416	Inside_gene(3' side)	0	X	-1	17823080	17933532	FBgn0003380	Sh	FBgn0030885 FBgn0030888 FBgn0064981 sh EKO SH CG12348 V-I Sha Shaker-downheld Shw CG7640 F-c transcription unit minisleep F-c CG17860 BcDNA:GH03046 Shaker shaker	Shaker	X:17849370-17850533
2398	1	1	X	99	20117976	20119159	599	552	1.08554	47	0	0	1184	20118567	0.0396959	Inside_gene(3' side)	0	X	1	20115727	20119273	FBgn0022770	Peritrophin-A	peritrophin A Dm-peritrophin-A PeriA CG17058 obst-D	Peritrophin A	X:20117976-20119159
425	1	1	2R	99	19925616	19926797	592	546	1.08547	46	0	0	1182	19926206	0.0389171	Inside_gene(5' side)	0	2R	1	19925507	19931981	FBgn0034964	CG3173			2R:19925616-19926797
425	6	1	2R	99	19925616	19926797	592	546	1.08547	46	0	0	1182	19926206	0.0389171	5'_of_gene	884	2R	-1	19924243	19925322	FBgn0034963	CG13567			2R:19925616-19926797
499	1	1	2R	99	4685685	4687058	660	609	1.08537	51	0	0	1374	4686371	0.0371179	Inside_gene(5' side)	0	2R	1	4686022	4743142	FBgn0024189	sns	FBgn0026614 FBgn0033331 FBgn0033332 FBgn0033333 FBgn0033334 FBgn0033335 FBgn0033336 FBgn0040776 FBgn0042193 FBgn0053141 SNS CG13755 CG13752 CG13753 CG8278 CG2385 CG13754 CG12495 sns20 CT33230 CT33232 rost 43-49 unnamed CG18464 CG33141 Sticks and Stones Sns Sticks and stones sticks-and-stones Sticks-and-Stones stick-and-stones Sens	sticks and stones	2R:4685685-4687058
2277	1	1	X	99	10551612	10554007	1104	1018	1.08534	86	0	0	2396	10552809	0.0358932	Inside_gene(5' side)	0	X	1	10551722	10554704	FBgn0030223	CG2111	pepCG2111		X:10551612-10554007
632	1	1	X	99	1506088	1507918	843	777	1.08522	66	0	0	1831	1507003	0.0360459	Inside_gene(5' side)	0	X	1	1503176	1553962	FBgn0000210	br	FBgn0000801 FBgn0001373 FBgn0001374 FBgn0001375 FBgn0001644 FBgn0001684 FBgn0002964 FBgn0003222 FBgn0005389 FBgn0005581 FBgn0010011 FBgn0026711 FBgn0027219 FBgn0027234 FBgn0028290 FBgn0028364 FBgn0029583 FBgn0029585 FBgn0029586 CG11491 BR-C BRC Broad broad complex broad-complex Broad-Complex Broad Complex rbp BR_C BR-C Z1 br-Z1 Z4 br-Z3 BR 2Bc nrp npr PP1 BR-c BrC-Z1 br-C EG:25D2.1 EG:17A9.1 EG:1…	broad	X:1506088-1507918
592	1	1	2R	99	20142361	20144287	890	821	1.08506	69	0	0	1927	20143324	0.035807	5'_of_gene	2228	2R	1	20145552	20152746	FBgn0034997	CG3376	CG3376-RB CG3376-PB CG3376-RA CG3376-PA aSMase		2R:20142361-20144287
592	1	1	2R	99	20142361	20144287	890	821	1.08506	69	0	0	1927	20143324	0.035807	Inside_gene(5' side)	0	2R	1	20142168	20144937	FBgn0034996	CG13575	FBgn0046587 FBgn0046588 anon-WO0170980.149 anon-WO0170980.148		2R:20142361-20144287
3871	1	1	3R	99	10548906	10550226	719	663	1.08504	56	0	0	1321	10549566	0.0423921	Inside_gene(5' side)	0	3R	-1	10524252	10549978	FBgn0053967	CG33967	CG7552-PA CG7552 CG12600 CG12600-RA CG12600-PA CG7552-RA FBgn0038254 FBgn0038255 FBtr0082970 FBpp0082429 FBtr0083022 FBpp0082481 CG7552 RE26350 CG12600		3R:10548906-10550226
3871	1	1	3R	99	10548906	10550226	719	663	1.08504	56	0	0	1321	10549566	0.0423921	3'_of_gene	906	3R	-1	10550472	10557231	FBgn0038256	CG7530			3R:10548906-10550226
2203	1	1	3L	99	8421979	8423473	757	698	1.08502	59	0	0	1495	8422726	0.0394649	Inside_gene(3' side)	0	3L	1	8418045	8424324	FBgn0020224	Cbl	FBgn0035894 FBgn0041253 FBgn0061761 CBL d-cbl D-cbl D-Cbl D-cblL CG7037 DCbl cbl Dv-Cbl dCbl Dv-cbl unnamed Dcbl F165 CG7043 anon-WO0118547.68 D-cblS D-Cbl L cable D-cblSHORT D-cblLONG	Cbl	3L:8421979-8423473
4409	1	1	X	99	13750100	13751170	543	501	1.08498	42	0	0	1071	13750635	0.0392157	Inside_gene(5' side)	0	X	-1	13748132	13751157	FBgn0030532	CG11071			X:13750100-13751170
4357	2	1	2L	99	1585066	1586583	680	627	1.08498	53	0	0	1518	1585824	0.0349144	Inside_gene(3' side)	0	2L	-1	1584864	1587156	FBgn0031347	CG10869			2L:1585066-1586583
4357	1	1	2L	99	1585066	1586583	680	627	1.08498	53	0	0	1518	1585824	0.0349144	Inside_gene(3' side)	0	2L	1	1555159	1607617	FBgn0031349	CG14351	tartan/capricious-like CT33985		2L:1585066-1586583
2757	1	1	3L	99	2245564	2249381	1858	1713	1.08497	145	0	0	3818	2247472	0.037978	Inside_gene(5' side)	0	3L	1	2248635	2252729	FBgn0052305	CG32305	FBgn0035320 CG8970 AC		3L:2245564-2249381
2454	1	1	3R	99	7385776	7387069	658	607	1.0849	51	0	0	1294	7386422	0.0394127	Inside_gene(3' side)	0	3R	-1	7385612	7392771	FBgn0037913	CG6783	CG31305 FBgn0025540 FBgn0044763 FBgn0051305 FBgn0064779 FBgn0064804 FBgn0064806 FBgn0064848 FBtr0089774 FBpp0088715 FBtr0089775 FBpp0088716 FBtr0089776 FBpp0088717 FBtr0089777 FBpp0088718 FBtr0089778 FBpp0088719 FBtr0089779 FBpp0088720 FBtr0089780 FBpp0088721 CT21061 CG31305-PI CG31305 anon-WO0140519.12 BcDNA:RH46282 BcDNA:SD12036 BcDNA:RH49003 BcDNA:RH06221 anon-EST:Posey234		3R:7385776-7387069
704	3	1	2R	99	4773849	4775364	833	768	1.08487	65	0	0	1516	4774606	0.042876	3'_of_gene	1305	2R	-1	4775911	4778904	FBgn0033337	CG8272	CT8327		2R:4773849-4775364
1169	1	1	2R	99	4346271	4348355	941	868	1.08477	73	0	0	2085	4347313	0.035012	Inside_gene(5' side)	0	2R	1	4346329	4348389	FBgn0033294	CG8693			2R:4346271-4348355
1169	6	1	2R	99	4346271	4348355	941	868	1.08477	73	0	0	2085	4347313	0.035012	5'_of_gene	1923	2R	-1	4343414	4345390	FBgn0002571	LvpL	maltase L gene V V CG8695 hdl cuticle gene cluster	Larval visceral protein L	2R:4346271-4348355
1169	2	1	2R	99	4346271	4348355	941	868	1.08477	73	0	0	2085	4347313	0.035012	5'_of_gene	2965	2R	1	4350278	4352597	FBgn0050359	CG30359	FBgn0033295 CG8689		2R:4346271-4348355
2347	6	1	2L	99	816097	817981	951	877	1.08468	74	0	0	1885	817039	0.0392573	5'_of_gene	1088	2L	-1	813312	815951	FBgn0031281	CG3883			2L:816097-817981
2347	2	1	2L	99	816097	817981	951	877	1.08468	74	0	0	1885	817039	0.0392573	Inside_gene(3' side)	0	2L	-1	817046	818445	FBgn0031283	CG15880			2L:816097-817981
2347	1	1	2L	99	816097	817981	951	877	1.08468	74	0	0	1885	817039	0.0392573	Inside_gene(3' side)	0	2L	1	816083	816976	FBgn0031282	CG3639			2L:816097-817981
4857	1	1	3R	99	18982575	18984933	1193	1100	1.08467	93	0	0	2359	18983754	0.0394235	Inside_gene(5' side)	0	3R	-1	18977275	18983592	FBgn0004395	unk	CG4620	unkempt	3R:18982575-18984933
4857	2	1	3R	99	18982575	18984933	1193	1100	1.08467	93	0	0	2359	18983754	0.0394235	Inside_gene(3' side)	0	3R	-1	18983739	18985038	FBgn0039058	CG4624	FBgn0062158 anon-WO0118547.227		3R:18982575-18984933
3989	3	1	3R	99	17104009	17105638	798	736	1.08453	62	0	0	1630	17104823	0.0380368	5'_of_gene	2850	3R	-1	17099965	17101973	FBgn0038878	CG3301			3R:17104009-17105638
567	1	1	2R	99	20706033	20707407	598	552	1.08451	46	0	0	1375	20706720	0.0334545	Inside_gene(5' side)	0	2R	1	20702353	20722686	FBgn0000157	Dll	FBgn0010474 FBgn0026807 FBgn0063133 Distalless dll l(2)01092 2.7 Ba En(Arp) Brista Enhancer of Arp l(2)387 E(Arp) CG3629 Art BcDNA:LP01770 distal-less dl distalless Distall-less	Distal-less	2R:20706033-20707407
498	1	1	2R	99	1548139	1549659	856	790	1.08449	66	0	0	1521	1548899	0.0433925	Inside_gene(5' side)	0	2R	-1	1544423	1550725	FBgn0033029	l(2)NC136	CG8426 NOT3/5 CNOT3	lethal (2) NC136	2R:1548139-1549659
498	3	1	2R	99	1548139	1549659	856	790	1.08449	66	0	0	1521	1548899	0.0433925	5'_of_gene	8611	2R	-1	1529160	1540288	FBgn0033028	CG11665			2R:1548139-1549659
2790	2	1	2L	99	282124	283149	581	536	1.08446	45	0	0	1026	282636	0.0438596	Inside_gene(5' side)	0	2L	-1	281970	283281	FBgn0031244	CG11601			2L:282124-283149
2790	1	1	2L	99	282124	283149	581	536	1.08446	45	0	0	1026	282636	0.0438596	Inside_gene(3' side)	0	2L	1	277588	282167	FBgn0003444	smo	Smo CG11561 dSmo smooth SMO Smoothened smoothened.	smoothened	2L:282124-283149
2722	1	1	3L	99	21751338	21752560	620	572	1.08446	48	0	0	1223	21751949	0.0392478	Inside_gene(5' side)	0	3L	-1	21738459	21763634	FBgn0037130	Syn1	FBgn0037132 CG7152 CG7151 DmSYN-1	Syntrophin-like 1	3L:21751338-21752560
2483	1	1	3R	99	18282394	18285005	1178	1087	1.08445	91	0	0	2612	18283699	0.0348392	Inside_gene(3' side)	0	3R	1	18273762	18286472	FBgn0085405	CG34376	CG31160 FBgn0038969 FBgn0038970 CG13845 FBgn0038971 FBgn0051160 CG13845 CG31160 CG13851 CG13846		3R:18282394-18285005
2407	1	1	3R	99	12010534	12011934	749	691	1.08438	58	0	0	1401	12011234	0.041399	5'_of_gene	1422	3R	1	12012656	12023315	FBgn0086370	sra	FBgn0020250 FBgn0010860 FBgn0026629 FBgn0046492 FBgn0061526 sarah nebula sara nla CG6072 89B11 89B anon-WO0172774.10 anon-WO0118547.92 lethal (3) 05203 l(3)05203 Sra	sarah	3R:12010534-12011934
2407	1	1	3R	99	12010534	12011934	749	691	1.08438	58	0	0	1401	12011234	0.041399	Inside_gene(3' side)	0	3R	1	12006742	12011958	FBgn0038405	CG8927	CG8927-RA CG8927-PA FBtr0083254 FBpp0082708		3R:12010534-12011934
2407	2	1	3R	99	12010534	12011934	749	691	1.08438	58	0	0	1401	12011234	0.041399	3'_of_gene	5034	3R	1	11997731	12006200	FBgn0038404	CG8925			3R:12010534-12011934
1968	1	1	2R	99	14723874	14725504	839	774	1.08419	65	0	0	1631	14724689	0.0398529	Inside_gene(3' side)	0	2R	1	14722766	14724347	FBgn0034399	CG15083	FBgn0047034 BcDNA:RH17222		2R:14723874-14725504
732	2	1	3L	99	1736238	1737668	680	628	1.08417	52	0	0	1431	1736953	0.0363382	5'_of_gene	1619	3L	1	1738572	1745430	FBgn0035266	CG7995			3L:1736238-1737668
732	3	1	3L	99	1736238	1737668	680	628	1.08417	52	0	0	1431	1736953	0.0363382	5'_of_gene	1198	3L	-1	1730993	1735755	FBgn0035264	Oseg4	OSEG4 cytC40 CG2069 OSEG Wdr35	Oseg4	3L:1736238-1737668
732	4	1	3L	99	1736238	1737668	680	628	1.08417	52	0	0	1431	1736953	0.0363382	5'_of_gene	5860	3L	-1	1715594	1731093	FBgn0027594	drpr	FBgn0035261 BcDNA:GH03529 CG18172 CT41022 CT6730 CG2086 Draper draper	draper	3L:1736238-1737668
732	1	1	3L	99	1736238	1737668	680	628	1.08417	52	0	0	1431	1736953	0.0363382	Inside_gene(5' side)	0	3L	-1	1735854	1737806	FBgn0035265	CG18173			3L:1736238-1737668
2181	1	1	X	99	8131301	8132467	537	496	1.08411	41	0	0	1167	8131884	0.0351328	5'_of_gene	4633	X	1	8136517	8142072	FBgn0020653	Trxr-1	FBgn0027292 FBgn0028303 FBgn0029045 FBgn0040148 FBgn0066832 FBgn0066833 thioredoxin reductase glutathione reductase DmTrxR-1 TrxR-1 Gr CG2151 TrxR Trxr1 dmtrxr-1 DTR disulfide reductase thioredoxin reductase-1 trxr-1 l(1)G0477 l(1)G0481 l(1)G0379 l(1)G0154 Glutathione reductase gr GR anon-WO03040301.187 anon-WO03040301.185 2151 Trx	Thioredoxin reductase-1	X:8131301-8132467
911	2	1	2R	99	6612917	6614791	892	823	1.0841	69	0	0	1875	6613854	0.0368	Inside_gene(5' side)	0	2R	-1	6608833	6616695	FBgn0005586	Rab3	DRab3 dm-Rab3 AAF58762 DmRab3 drab3 rab3 Rab3A Drab3 DRAB3 CG7576	Rab-protein 3	2R:6612917-6614791
911	2	1	2R	99	6612917	6614791	892	823	1.0841	69	0	0	1875	6613854	0.0368	5'_of_gene	5007	2R	1	6618861	6626116	FBgn0033544	CG7220	FBgn0045804 FBgn0047296 BEST:GH28095 BcDNA:GH28095		2R:6612917-6614791
2256	1	1	2R	99	2813739	2816782	1310	1209	1.08404	101	0	0	3044	2815260	0.03318	Inside_gene(3' side)	0	2R	-1	2813207	2859139	FBgn0053558	CG33558	CG33352 FBgn0025255 FBgn0033118 FBgn0053352 FBtr0086193 FBpp0085520 CG9469 anon-fast-evolving-1E4 anon-EST:fe1E4 CG33352		2R:2813739-2816782
88	2	1	2L	99	19127759	19129050	707	653	1.08394	54	0	0	1292	19128404	0.0417957	5'_of_gene	5402	2L	1	19133806	19172572	FBgn0010300	brat	FBgn0002034 FBgn0004827 FBgn0027355 CG10719 Brain Tumor l(2)37Cf Cf l(2)E60 l(2)brat fs(2)ltoPM43 anon-37CDa E60 Brat Brain tumor BRAT	brain tumor	2L:19127759-19129050
88	7	1	2L	99	19127759	19129050	707	653	1.08394	54	0	0	1292	19128404	0.0417957	5'_of_gene	1431	2L	-1	19123998	19126973	FBgn0086444	l(2)37Cb	FBgn0002030 FBgn0032759 CG10689 Cb l(2)E104 cg10689	lethal (2) 37Cb	2L:19127759-19129050
88	1	1	2L	99	19127759	19129050	707	653	1.08394	54	0	0	1292	19128404	0.0417957	Inside_gene(3' side)	0	2L	1	19127262	19129326	FBgn0086445	l(2)37Cd	FBgn0002032 FBgn0032760 CG10563 Cd	lethal (2) 37Cd	2L:19127759-19129050
1868	1	1	3R	99	6223095	6225554	1088	1004	1.08393	84	0	0	2460	6224324	0.0341463	5'_of_gene	2443	3R	1	6226767	6228551	FBgn0045443	mthl11	FBgn0051147 Mth-like 11 Mth-like-11 CG31147	methuselah-like 11	3R:6223095-6225554
1267	2	1	X	99	17601593	17602643	574	530	1.08392	44	0	0	1051	17602118	0.0418649	5'_of_gene	2701	X	1	17604819	17645728	FBgn0259165	CG42270	CG32560 CG32559 FBgn0052559 FBgn0052560 FBgn0030865 FBgn0030867 CG32559 CG5960 CG5898 CG32560		X:17601593-17602643
1267	1	1	X	99	17601593	17602643	574	530	1.08392	44	0	0	1051	17602118	0.0418649	Inside_gene(3' side)	0	X	-1	17601434	17603691	FBgn0030864	CG8173			X:17601593-17602643
1754	1	1	2R	99	18617807	18620226	1091	1007	1.08384	84	0	0	2420	18619016	0.0347107	Inside_gene(5' side)	0	2R	-1	18604826	18624550	FBgn0028371	jbug	FBgn0034772 FBgn0034773 FBgn0040659 FBgn0041831 FBgn0050092 filamin shi kong Filamin CG11605 AAF46896 CG3550 CG13525 CG30092	jitterbug	2R:18617807-18620226
3233	1	1	2L	99	6417648	6421028	1587	1465	1.08373	122	0	0	3381	6419338	0.036084	Inside_gene(5' side)	0	2L	-1	6415257	6423308	FBgn0011722	Tig	tig tiggrin CT36389 TIG CG11527	Tiggrin	2L:6417648-6421028
295	1	1	3R	99	19345544	19346941	672	621	1.08367	51	0	0	1398	19346242	0.0364807	5'_of_gene	1075	3R	-1	19339690	19345167	FBgn0039081	Irk2	FBgn0039082 dKirII irk2 CG10180 CG4370	Inwardly rectifying potassium channel 2	3R:19345544-19346941
295	1	1	3R	99	19345544	19346941	672	621	1.08367	51	0	0	1398	19346242	0.0364807	Inside_gene(3' side)	0	3R	-1	19345868	19347305	FBgn0039083	CG10177	MLCK-like		3R:19345544-19346941
451	1	1	2L	99	6935039	6936677	716	661	1.08361	55	0	0	1639	6935858	0.033557	Inside_gene(3' side)	0	2L	-1	6932685	6942246	FBgn0031869	CG18304	FBgn0031870 CG13774		2L:6935039-6936677
1451	1	1	2L	99	9012453	9013945	751	694	1.08358	57	0	0	1493	9013199	0.0381782	Inside_gene(3' side)	0	2L	1	9012193	9014151	FBgn0032088	CG13102	FBgn0062998 BcDNA:RE57454		2L:9012453-9013945
1451	2	1	2L	99	9012453	9013945	751	694	1.08358	57	0	0	1493	9013199	0.0381782	Inside_gene(3' side)	0	2L	-1	9012885	9014070	FBgn0032089	CG9573			2L:9012453-9013945
2412	3	1	2R	99	2604057	2605312	724	669	1.0835	55	0	0	1256	2604684	0.0437898	5'_of_gene	1314	2R	-1	2587200	2603370	FBgn0033095	CG3409			2R:2604057-2605312
2412	1	1	2R	99	2604057	2605312	724	669	1.0835	55	0	0	1256	2604684	0.0437898	Inside_gene(5' side)	0	2R	-1	2603847	2605312	FBgn0033096	ZIP1	dZIP1 CG9428	Zinc/iron regulated transporter-related protein 1	2R:2604057-2605312
1890	1	1	2L	99	6924651	6925793	574	530	1.08344	44	0	0	1143	6925222	0.0384952	Inside_gene(3' side)	0	2L	1	6920693	6926046	FBgn0004838	Hrb27C	FBgn0010261 FBgn0016665 FBgn0019729 FBgn0024845 FBgn0061493 Hrb27c Hrp48 hrp48 p50 Hrb48 hrb27C CG10377 hnRNP27C RRM7 10280 l(2)02647 l(2)2647 l(2)10280 rrm7 linha RNA-binding protein 7 Rbp7 Hrb27-C hnRNP48 Ov5 hrb27c Heterogeneous nuclear ribonucleoprotein	Heterogeneous nuclear ribonucleoprotein at 27C	2L:6924651-6925793
406	1	1	3L	99	17104292	17105515	542	501	1.08323	41	0	0	1224	17104903	0.0334967	Inside_gene(3' side)	0	3L	-1	17058377	17231310	FBgn0260943	Rbp6	FBgn0010260 FBgn0052169 FBgn0036699 FBgn0036700 FBgn0036701 FBgn0063045 RRM6 rrm6 BcDNA:RE25373 CG6573 CG14056 CG14055 CG32169	RNA-binding protein 6	3L:17104292-17105515
2294	1	1	2L	99	36275	38675	1040	961	1.08323	79	0	0	2401	37475	0.032903	Inside_gene(3' side)	0	2L	-1	25402	59242	FBgn0051973	Cda5	FBgn0031210 FBgn0031211 FBgn0063656 CG2761 CG2776 BcDNA:RH43162 DmCDA5 CG31973	Chitin deacetylase-like 5	2L:36275-38675
2000	1	1	X	99	17094910	17096625	771	712	1.0832	59	0	0	1716	17095767	0.0343823	Inside_gene(5' side)	0	X	-1	17094755	17096631	FBgn0030823	CG8918			X:17094910-17096625
4609	1	1	2L	99	3760218	3761753	654	604	1.08318	50	0	0	1536	3760985	0.0325521	Inside_gene(5' side)	0	2L	1	3760068	3768191	FBgn0051772	CG31772	FBgn0031569 CG10020		2L:3760218-3761753
3312	1	1	3R	99	15479922	15481068	539	498	1.08315	41	0	0	1147	15480495	0.0357454	Inside_gene(3' side)	0	3R	-1	15478339	15483588	FBgn0038725	CG6184			3R:15479922-15481068
3312	4	1	3R	99	15479922	15481068	539	498	1.08315	41	0	0	1147	15480495	0.0357454	5'_of_gene	4975	3R	1	15485470	15489401	FBgn0003011	ort	FBgn0016658 FBgn0038726 CG7411 hclA Histamine-gated chloride channel subunit 2 HisCl2 hisCl2 DmHisCl2 histamine-gated chloride channel subunit 1 Hist1 GluCI ora outer rhabdomeres absent outer-rhabdomeres-absent indefinite HisCl outer rhabdomere absent DMHisClalpha1 Dm-hclA	ora transientless	3R:15479922-15481068
431	2	1	2L	99	3151820	3153051	607	561	1.08313	46	0	0	1232	3152435	0.0373377	5'_of_gene	7822	2L	-1	3068339	3144613	FBgn0015600	toc	FBgn0010486 FBgn0063149 l(2)K08224 l(2)k08224 l(2)05527 unnamed l(2)01361 CG9660 BcDNA:LD27161 BA34 Toc	toucan	2L:3151820-3153051
431	1	1	2L	99	3151820	3153051	607	561	1.08313	46	0	0	1232	3152435	0.0373377	Inside_gene(3' side)	0	2L	-1	3146484	3159630	FBgn0011648	Mad	FBgn0000105 FBgn0013945 FBgn0022270 FBgn0024356 mad pMad p-Mad pMAD MAD 2/23 l(2)K00237 Mothers against Decapentaplegic apang apg l(2)k00237 En(vvl) E(zen)2 CG12399 P-mad Mothers against Dpp P-Mad Mothers against DPP mothers against dpp Mothers against decapentaplegic dMad PMad Mothers Against Dpp Mother against decapentaplegic c28 mothers against decapentaplegic	Mothers against dpp	2L:3151820-3153051
1562	1	1	X	99	19564533	19566204	846	782	1.08312	64	0	0	1672	19565368	0.0382775	Inside_gene(3' side)	0	X	1	19561266	19566385	FBgn0004057	Zw	G6-PD G6PD glucose-6-phosphate 1dehydrogenase Glucose-6-phosphate DH glucose-6-phosphate dehydrogenase Glucose-6-phosphate dehydrogenase G6pdh G-6-PD G6pd G-6pd G6PDH g6pd G-6-pdh G6-pd G-6PD CG12529 zw	Zwischenferment	X:19564533-19566204
1580	1	1	3L	99	4513951	4515194	540	499	1.08304	41	0	0	1244	4514572	0.0329582	Inside_gene(3' side)	0	3L	-1	4510698	4524519	FBgn0014073	Tie	tie RTK CG7525 tyrosine kinase DPR1	Tie-like receptor tyrosine kinase	3L:4513951-4515194
1580	1	1	3L	99	4513951	4515194	540	499	1.08304	41	0	0	1244	4514572	0.0329582	5'_of_gene	6143	3L	-1	4501652	4508429	FBgn0260984	spz2	FBgn0087009 FBgn0260813 CG32244 CG32242 FBgn0052242 FBgn0035556 FBgn0052244 Spz2 CG18318 CT30097 spz2 CG42576 CG32242 CG32244 DNT1 Drosophila Neurotrophin1	spatzle 2	3L:4513951-4515194
3613	1	1	3R	99	2183569	2185255	912	843	1.08297	69	0	0	1687	2184412	0.040901	Inside_gene(3' side)	0	3R	1	2176620	2185974	FBgn0014001	Pak	FBgn0037437 PAK1 DPAK DmPAK1 pak dpak pak1 Pak1 kinase dPak Pak1 PAK Dpak DPak PaK dPAK1 PAK2 CG10295 Dpak1 D-Pak p21-associated kinase p65[PAK] dPAK p-21 activated kinase p21-activated kinase Pak kinase PAK kinase dpak1 p21-activated serine/threonine kinase	PAK-kinase	3R:2183569-2185255
593	1	1	3R	99	13434644	13435899	596	551	1.08292	45	0	0	1256	13435271	0.035828	Inside_gene(5' side)	0	3R	1	13435084	13436255	FBgn0038525	CG14329			3R:13434644-13435899
593	1	1	3R	99	13434644	13435899	596	551	1.08292	45	0	0	1256	13435271	0.035828	3'_of_gene	1008	3R	1	13431824	13434263	FBgn0038524	sll	FBgn0046348 FBgn0060350 FBgn0061887 CG7623 1422/14 l(3)S142214 anon-WO0172774.85 anon-WO0118547.555	slalom	3R:13434644-13435899
2978	1	1	3L	99	11988178	11989413	580	536	1.08291	44	0	0	1236	11988795	0.0355987	Inside_gene(5' side)	0	3L	-1	11986367	11991177	FBgn0026432	Grip163	FBgn0036238 Dgrip163 Dgrips163 grip163 CG5688 GCP6	Grip163	3L:11988178-11989413
2978	1	1	3L	99	11988178	11989413	580	536	1.08291	44	0	0	1236	11988795	0.0355987	5'_of_gene	7481	3L	1	11996276	12001156	FBgn0036240	CG6928			3L:11988178-11989413
2978	5	1	3L	99	11988178	11989413	580	536	1.08291	44	0	0	1236	11988795	0.0355987	3'_of_gene	2703	3L	-1	11991498	11996013	FBgn0036239	Pop2	CAF1 CG5684 POP2 pop2	Pop2	3L:11988178-11989413
1563	1	1	X	99	1576769	1578733	956	883	1.08282	73	0	0	1965	1577751	0.0371501	Inside_gene(5' side)	0	X	1	1577778	1578489	FBgn0029587	CG14797			X:1576769-1578733
287	1	1	3R	99	11665491	11669728	1901	1756	1.08275	145	0	0	4238	11667609	0.0342143	Inside_gene(3' side)	0	3R	1	11663159	11670138	FBgn0003483	spn-E	FBgn0004883 Spindle-E (homeless) spindle-E homeless Homeless Spindle E hls Spn-E spn-E/hls spnE spn E fs(1)hls female sterile(3)homeless fs(3)hls CG3158 homeless/spindle-E Spindle-E HOMELESS	spindle E	3R:11665491-11669728
3227	3	1	3R	99	9474703	9476265	828	765	1.08274	63	0	0	1563	9475484	0.0403071	5'_of_gene	3458	3R	-1	9461214	9472026	FBgn0086897	sqd	FBgn0003498 FBgn0010257 FBgn0010299 FBgn0011398 FBgn0011413 FBgn0027643 FBgn0040556 FBgn0011363 Sqd Hrp40 CG17791 CG16901 hnRNP 1 hrp40 Squid RRM3 l(3)j4B4 l(3)EP3631 HRP40 rrm3 Hrb87 RNA-binding protein 3 heterogeneous-nuclear-ribonucleoprotein-87Fb lethal (3) j4B4 l(3)j8E7 l(3)j6E3 fs(3)00048 Rbp3 Hrb87Fb squid	squid	3R:9474703-9476265
3227	1	1	3R	99	9474703	9476265	828	765	1.08274	63	0	0	1563	9475484	0.0403071	Inside_gene(5' side)	0	3R	1	9472687	9478761	FBgn0015778	rin	FBgn0038164 CG9412 cg9412 rasp Nts Next to squid Rasputin	rasputin	3R:9474703-9476265
3032	1	1	3R	99	11011632	11013413	746	690	1.0827	56	0	0	1782	11012522	0.0314254	Inside_gene(5' side)	0	3R	1	11009908	11016964	FBgn0038295	Gyc88E	Gyc-88E CG4154 GYC	Guanylyl cyclase at 88E	3R:11011632-11013413
3032	2	1	3R	99	11011632	11013413	746	690	1.0827	56	0	0	1782	11012522	0.0314254	5'_of_gene	6379	3R	-1	10996347	11006143	FBgn0038294	Mf	FBgn0064959 CG6803 Zeelin1 z1 BcDNA:GH23305 DmMf myofilin	Myofilin	3R:11011632-11013413
4162	2	1	3R	99	16832037	16833454	676	625	1.08269	51	0	0	1418	16832745	0.0359661	Inside_gene(5' side)	0	3R	-1	16830882	16832709	FBgn0038845	CG10827			3R:16832037-16833454
147	2	1	2R	99	17187095	17188307	650	601	1.08269	49	0	0	1213	17187701	0.0403957	Inside_gene(5' side)	0	2R	1	17183178	17197916	FBgn0050387	CG30387	FBgn0034615 FBgn0034616 CG15665 CG10074		2R:17187095-17188307
147	1	1	2R	99	17187095	17188307	650	601	1.08269	49	0	0	1213	17187701	0.0403957	Inside_gene(3' side)	0	2R	1	17187409	17187978	FBgn0050386	CG30386			2R:17187095-17188307
2805	2	1	2R	99	8330858	8332353	663	613	1.08266	50	0	0	1496	8331605	0.0334225	5'_of_gene	9091	2R	1	8340696	8353154	FBgn0010238	Lac	FBgn0021933 lachesin bulb lachesin bulbous lac CT24921 l(2)k11012b l(2)k11012 bulbous CG12369	Lachesin	2R:8330858-8332353
4338	4	1	2L	99	18968769	18969906	580	536	1.0826	44	0	0	1138	18969337	0.0386643	5'_of_gene	616	2L	-1	18957900	18968721	FBgn0015772	Nak	CG10637 nak	Numb-associated kinase	2L:18968769-18969906
4338	1	1	2L	99	18968769	18969906	580	536	1.0826	44	0	0	1138	18969337	0.0386643	Inside_gene(5' side)	0	2L	1	18969032	18972004	FBgn0032728	Tango6	CG18398 TANGO6	Transport and Golgi organization 6	2L:18968769-18969906
3504	2	1	2L	99	13920868	13922959	1009	933	1.08258	76	0	0	2092	13921913	0.0363289	Inside_gene(3' side)	0	2L	-1	13920692	13923550	FBgn0028938	CG16886	BG:DS00180.2		2L:13920868-13922959
127	1	1	3R	99	16922184	16923635	698	645	1.08253	53	0	0	1452	16922909	0.0365014	Inside_gene(5' side)	0	3R	-1	16908758	16923527	FBgn0038853	RhoGAP93B	CG3421 Vilse CrGAP vilse	RhoGAP93B	3R:16922184-16923635
4231	1	1	3R	99	20850934	20853052	942	871	1.08251	71	0	0	2119	20851993	0.0335064	Inside_gene(5' side)	0	3R	1	20850961	20855075	FBgn0015240	Hr96	DHR96 NR1J1 Dhr96 CG11783	Hormone receptor-like in 96	3R:20850934-20853052
4231	1	1	3R	99	20850934	20853052	942	871	1.08251	71	0	0	2119	20851993	0.0335064	3'_of_gene	4912	3R	1	20835083	20847081	FBgn0039257	tnc	CG13648 Mur96B Mucin related 96B Tenectin Tnc	tenectin	3R:20850934-20853052
2965	1	1	2L	99	9760175	9762232	1040	961	1.08227	79	0	0	2058	9761203	0.0383868	Inside_gene(3' side)	0	2L	1	9758338	9762377	FBgn0022720	zf30C	FBgn0019699 FBgn0025984 CG3998 l(2)k02506 clone 1.52 anon-EST:Liang-1.52 Zf30c zf30c	Zinc finger protein 30C	2L:9760175-9762232
2965	3	1	2L	99	9760175	9762232	1040	961	1.08227	79	0	0	2058	9761203	0.0383868	5'_of_gene	2142	2L	1	9763345	9765358	FBgn0025117	und	MAP2 DMAP2 CG4008	uninitiated	2L:9760175-9762232
1115	1	1	X	99	2088516	2089437	562	520	1.08224	42	0	0	922	2088976	0.0455531	Inside_gene(5' side)	0	X	1	2088616	2099406	FBgn0023549	Mct1	EG:103B4.3 CG3456	Monocarboxylate transporter 1	X:2088516-2089437
1780	2	1	2L	99	18696554	18698331	912	843	1.08218	69	0	0	1778	18697442	0.0388076	5'_of_gene	1244	2L	1	18698686	18700647	FBgn0032701	CG10341			2L:18696554-18698331
2036	1	1	2L	99	16667641	16669494	877	811	1.08215	66	0	0	1854	16668567	0.0355987	Inside_gene(3' side)	0	2L	-1	16664767	16676666	FBgn0032593	trpgamma	dTRPgamma TRPgamma dTRPg trp-gamma CG5996 trpgamma	trpgamma	2L:16667641-16669494
4573	1	1	X	99	22383501	22384725	586	542	1.08211	44	0	0	1225	22384113	0.0359184	Inside_gene(3' side)	0	X	-1	22382558	22406483	FBgn0016976	stnA	FBan0012500 FBgn0003533 FBgn0058306 FBgn0063778 CG12500 stoned stn stn-A STNA ORF1 l(1)X-3 x-3 X3 X-3 8P1 X-43 unnamed lR9-10 l8P1 section 32 section 31 32 31 section 20 20 stress-sensitive-C CG40306 sesC l(1)20Bc l(1)13-20 stonedA	stoned A	X:22383501-22384725
3912	2	1	2L	99	6333427	6337482	1730	1599	1.0821	131	0	0	4056	6335454	0.0322978	5'_of_gene	3318	2L	1	6338772	6346282	FBgn0015623	Cpr	P450 reductase DMR DmCPR cpr NCPR CPR P450 NADPH-cytochrome P450 oxidoreductase CG11567	Cytochrome P450 reductase	2L:6333427-6337482
3912	1	1	2L	99	6333427	6337482	1730	1599	1.0821	131	0	0	4056	6335454	0.0322978	Inside_gene(3' side)	0	2L	-1	6332876	6338493	FBgn0031799	Pez	CG9493 PTPD1	Pez	2L:6333427-6337482
1137	1	1	3R	99	27006942	27008408	729	674	1.08207	55	0	0	1467	27007675	0.0374915	Inside_gene(3' side)	0	3R	-1	27004111	27021484	FBgn0051004	CG31004	FBgn0039825 FBgn0039826 FBgn0044637 CG15560 CT5150 CG12074 anon-WO0140519.233		3R:27006942-27008408
2955	1	1	3R	99	841890	843705	785	726	1.08187	59	0	0	1816	842797	0.032489	5'_of_gene	6044	3R	-1	812222	836753	FBgn0037292	CG2022			3R:841890-843705
4679	1	1	2R	99	20080725	20082827	1010	934	1.08183	76	0	0	2103	20081776	0.0361388	Inside_gene(3' side)	0	2R	1	20075880	20082815	FBgn0034987	CG3363			2R:20080725-20082827
4679	3	1	2R	99	20080725	20082827	1010	934	1.08183	76	0	0	2103	20081776	0.0361388	5'_of_gene	1289	2R	1	20083065	20084552	FBgn0034988	CG3362			2R:20080725-20082827
1684	1	1	X	99	18381719	18383289	733	678	1.08182	55	0	0	1571	18382504	0.0350095	Inside_gene(3' side)	0	X	-1	18381681	18383519	FBgn0030927	CG15046			X:18381719-18383289
3617	1	1	X	99	5235297	5236229	559	517	1.08181	42	0	0	933	5235763	0.0450161	Inside_gene(5' side)	0	X	1	5234271	5295156	FBgn0029761	SK	FBgn0029758 FBgn0029760 FBgn0062493 dSK CG4179 CG12733 CG10706 BcDNA:GM01744	small conductance calcium-activated potassium channel	X:5235297-5236229
4460	1	1	3R	99	18298200	18299659	714	661	1.08166	53	0	0	1460	18298929	0.0363014	Inside_gene(5' side)	0	3R	1	18294258	18309680	FBgn0038975	Nrx-1	Nrx1 Nrx CG7050 dnrx-1 Neurexin-like CT21808 dnrx Drosophila neurexin	Neurexin 1	3R:18298200-18299659
4196	1	1	2L	99	3030826	3032238	734	679	1.08161	55	0	0	1413	3031532	0.0389243	Inside_gene(3' side)	0	2L	1	3030562	3032300	FBgn0031495	CG17257			2L:3030826-3032238
4196	2	1	2L	99	3030826	3032238	734	679	1.08161	55	0	0	1413	3031532	0.0389243	Inside_gene(3' side)	0	2L	-1	3032210	3035348	FBgn0031496	CG17258			2L:3030826-3032238
391	3	1	3R	99	5066566	5068114	817	756	1.08159	61	0	0	1549	5067340	0.0393802	5'_of_gene	964	3R	-1	5063805	5066376	FBgn0000412	D1	Chromosomal protein D1 CG9745 RE69409 EP(3)0473 dD1	D1 chromosomal protein	3R:5066566-5068114
4762	1	1	2R	99	4969980	4972103	954	883	1.08155	71	0	0	2124	4971041	0.0334275	Inside_gene(5' side)	0	2R	1	4969942	4973222	FBgn0033371	CG11778			2R:4969980-4972103
4762	3	1	2R	99	4969980	4972103	954	883	1.08155	71	0	0	2124	4971041	0.0334275	3'_of_gene	1162	2R	1	4966232	4969879	FBgn0025709	CG8083	FBgn0033370 BEST:CK00459 CK00459		2R:4969980-4972103
4762	2	1	2R	99	4969980	4972103	954	883	1.08155	71	0	0	2124	4971041	0.0334275	Inside_gene(3' side)	0	2R	-1	4972098	4975062	FBgn0033372	CG13742	FBgn0063157 BcDNA:LD16446		2R:4969980-4972103
4063	1	1	2L	99	3793080	3794406	676	626	1.08153	50	0	0	1327	3793743	0.037679	Inside_gene(5' side)	0	2L	1	3790663	3802245	FBgn0031571	CG3921			2L:3793080-3794406
251	2	1	2R	99	19233594	19235160	679	628	1.08149	51	0	0	1567	19234377	0.0325463	Inside_gene(5' side)	0	2R	-1	19230928	19235160	FBgn0046253	CG3502	FBgn0034847 BEST:LD34564		2R:19233594-19235160
251	1	1	2R	99	19233594	19235160	679	628	1.08149	51	0	0	1567	19234377	0.0325463	Inside_gene(5' side)	0	2R	1	19234158	19235300	FBgn0034846	CG9863	FBgn0063707 BcDNA:AT26616		2R:19233594-19235160
3934	1	1	3L	99	20117634	20118702	584	540	1.08148	44	0	0	1069	20118168	0.04116	5'_of_gene	4114	3L	1	20122282	20132450	FBgn0005198	gig	tsc2 dTSC2 TSC2 Tsc2 dTsc2 C1 l(3)109 ME 109 lethal(3)109 CG6975 Tsc2/gig gigas Gigas 6975 tuberin	gigas	3L:20117634-20118702
3934	1	1	3L	99	20117634	20118702	584	540	1.08148	44	0	0	1069	20118168	0.04116	Inside_gene(3' side)	0	3L	-1	20117396	20120465	FBgn0036939	CG7365			3L:20117634-20118702
2778	1	1	2L	99	5969992	5971180	584	541	1.08148	43	0	0	1189	5970586	0.0361648	Inside_gene(3' side)	0	2L	1	5969883	5970984	FBgn0031758	Ucp4B	CG18340 dmUCP4b DmUCP4B	Ucp4B	2L:5969992-5971180
2778	2	1	2L	99	5969992	5971180	584	541	1.08148	43	0	0	1189	5970586	0.0361648	3'_of_gene	2314	2L	-1	5972900	5981025	FBgn0000308	chic	FBgn0013731 profilin Profilin sand Chi Chic CG9553 chi l(2)27/7 D88 stranded chickaddee DProfilin GH4 chickadee Chickadee	chickadee	2L:5969992-5971180
2778	3	1	2L	99	5969992	5971180	584	541	1.08148	43	0	0	1189	5970586	0.0361648	5'_of_gene	3088	2L	-1	5965519	5967498	FBgn0031756	CG13992			2L:5969992-5971180
2246	1	1	3R	99	17737594	17738925	609	564	1.08147	45	0	0	1332	17738259	0.0337838	Inside_gene(5' side)	0	3R	1	17737538	17739226	FBgn0038918	CG6690			3R:17737594-17738925
2246	1	1	3R	99	17737594	17738925	609	564	1.08147	45	0	0	1332	17738259	0.0337838	5'_of_gene	1212	3R	1	17739471	17741270	FBgn0038919	CG17843	FBgn0044562 anon-WO0140519.66 DmQSOX2		3R:17737594-17738925
1144	1	1	2L	99	14326377	14327872	675	625	1.0814	50	0	0	1496	14327124	0.0334225	5'_of_gene	1305	2L	1	14328429	14333867	FBgn0028918	CG15287	BG:DS01068.1		2L:14326377-14327872
2568	1	1	3R	99	7624598	7626076	723	669	1.08136	54	0	0	1479	7625337	0.0365112	5'_of_gene	3180	3R	-1	7615013	7622157	FBgn0025802	Sbf	sbf Sbf1 SBF CG6939 dSbf1 DSbf1	SET domain binding factor	3R:7624598-7626076
671	2	1	3L	99	2242728	2244020	683	632	1.08136	51	0	0	1293	2243374	0.0394432	5'_of_gene	1156	3L	1	2244530	2248483	FBgn0052301	CG32301	FBgn0035320 CG8970 AC		3L:2242728-2244020
683	2	1	2R	99	9427944	9429142	586	542	1.08128	44	0	0	1199	9428543	0.0366972	5'_of_gene	8049	2R	-1	9400632	9420494	FBgn0260964	Vmat	FBgn0259816 FBgn0085016 FBgn0053528 CG6139 CG6119 FBgn0033849 FBgn0033852 FBtr0087689 FBpp0086808 FBtr0087690 FBpp0086809 FBtr0087691 FBpp0086810 FBtr0087692 FBpp0086811 FBgn0065773 DVMAT dVMAT Vmat VMAT Drosophila vesicular monoamine transporter CG6139 CG6119 CG33528 lethal (2) SH0459 l(2)SH0459 l(2)SH2 0459	Vesicular monoamine transporter	2R:9427944-9429142
719	1	1	X	99	8383473	8384824	863	799	1.0812	64	0	0	1352	8384148	0.0473373	Inside_gene(5' side)	0	X	1	8383382	8410015	FBgn0053181	CG33181	FBgn0030046 FBan0033181 FBgn0047087 FBgn0052714 CG1521 CG32714		X:8383473-8384824
719	2	1	X	99	8383473	8384824	863	799	1.0812	64	0	0	1352	8384148	0.0473373	Inside_gene(5' side)	0	X	-1	8379026	8383553	FBgn0003023	otu	CG12743 OTU DROOTUA fs(1)otu fs(1)231 fs(1)23l K fs(1)M101 unnamed fs(1)jA265 Ovarian tumor otu Otu Ovarian tumour	ovarian tumor	X:8383473-8384824
1900	4	1	X	99	5574940	5576304	665	616	1.08111	49	0	0	1365	5575622	0.0358974	5'_of_gene	1614	X	-1	5567869	5574008	FBgn0046687	Tre1	FBgn0026580 FBgn0029786 FBgn0046493 FBgn0046572 FBgn0046580 FBgn0064143 sctt tre1 CG3171 tre-1 Tre-1 G protein coupled receptor LD12308 scattershot BEST:LD12308 anon-WO0170981.1 anon-WO0170980.17 anon-WO0170980.16 trapped in endoderm 1	trapped in endoderm-1	X:5574940-5576304
1900	1	1	X	99	5574940	5576304	665	616	1.08111	49	0	0	1365	5575622	0.0358974	Inside_gene(3' side)	0	X	1	5574760	5576476	FBgn0003747	Tre	FBgn0029787 FBgn0041213 Gr5a CG15779 tre GrLU7 Gr5A1 Gustatory receptor LU.7 LU.7 GRLU.7 Gr5 Gustatory receptor 5a han Trehalose sensitivity Dmel5a	Trehalose-sensitivity	X:5574940-5576304
1900	2	1	X	99	5574940	5576304	665	616	1.08111	49	0	0	1365	5575622	0.0358974	5'_of_gene	1651	X	1	5577273	5578490	FBgn0259926	CG42449	CG15778 FBgn0029788 CG15778		X:5574940-5576304
2061	1	1	X	99	1062924	1064440	751	695	1.08109	56	0	0	1517	1063682	0.036915	5'_of_gene	1780	X	1	1065462	1066775	FBgn0040364	CG11378	FBgn0029561 EG:BACR42I17.2		X:1062924-1064440
3884	1	1	2L	99	13229464	13230490	547	506	1.08106	41	0	0	1027	13229977	0.0399221	Inside_gene(5' side)	0	2L	1	13229642	13230720	FBgn0032491	CG16815			2L:13229464-13230490
1403	1	1	3R	99	16584491	16585819	640	593	1.081	47	0	0	1329	16585155	0.0353649	Inside_gene(5' side)	0	3R	1	16582451	16631963	FBgn0038826	CG17838	FBgn0010818 FBgn0061828 AI945337 cg17838 l(3)03806 anon-WO0118547.613		3R:16584491-16585819
1403	2	1	3R	99	16584491	16585819	640	593	1.081	47	0	0	1329	16585155	0.0353649	Inside_gene(3' side)	0	3R	-1	16582991	16588087	FBgn0051195	CG31195	FBgn0010818 unnamed l(3)03806		3R:16584491-16585819
546	1	1	3L	99	21961498	21962803	658	609	1.08097	49	0	0	1306	21962150	0.0375191	5'_of_gene	2951	3L	1	21965101	21975893	FBgn0037146	CG7470	glutamate 5-kinase		3L:21961498-21962803
546	1	1	3L	99	21961498	21962803	658	609	1.08097	49	0	0	1306	21962150	0.0375191	Inside_gene(3' side)	0	3L	1	21955462	21962944	FBgn0029091	CS-2	FBgn0037145 CG7464 Chitin Synthase A ChSA DmeChSA DmCS-2 chitin-synthase	Chitin synthase 2	3L:21961498-21962803
1159	1	1	2L	99	404707	405902	603	558	1.08092	45	0	0	1196	405304	0.0376254	Inside_gene(5' side)	0	2L	1	404286	408049	FBgn0003278	RpI135	FBgn0021812 RNA polymerase I RP135 DmRP135 l(2)k16513 RpIII135 CG4033	RNA polymerase I 135kD subunit	2L:404707-405902
1159	3	1	2L	99	404707	405902	603	558	1.08092	45	0	0	1196	405304	0.0376254	5'_of_gene	3123	2L	-1	396595	402181	FBgn0031251	CG4213			2L:404707-405902
2748	1	1	2R	99	8463195	8464203	609	564	1.08089	45	0	0	1009	8463699	0.0445986	Inside_gene(3' side)	0	2R	-1	8462743	8480397	FBgn0022764	Sin3A	FBgn0010646 FBgn0015704 FBgn0020289 FBgn0024589 FBgn0024647 Sin3 SIN3 CG8815 sin3 Sin 3A dSin3A dSin3 EY2-9 97/15 27/3 Enhancer of GMR-sina 2-3 ES2-3 159A11T ld sni3 l(2)k09715 l(2)k05415 l(2)k02703 l(2)08269 ESTS:159A11T SIN3A Sin3a sin3A	Sin3A	2R:8463195-8464203
2748	2	1	2R	99	8463195	8464203	609	564	1.08089	45	0	0	1009	8463699	0.0445986	3'_of_gene	886	2R	1	8459617	8462813	FBgn0033755	CG8594			2R:8463195-8464203
2825	1	1	2L	99	5718471	5720732	1057	978	1.08083	79	0	0	2262	5719601	0.0349248	Inside_gene(5' side)	0	2L	-1	5718121	5720896	FBgn0031732	CG11149			2L:5718471-5720732
2046	1	1	3R	99	170852	172860	821	760	1.0808	61	0	0	2009	171856	0.0303634	Inside_gene(5' side)	0	3R	-1	170728	172372	FBgn0001204	hkb	FBan0009768 FBgn0014111 Hkb 5953 anon-82B3 CG9768 Huckebein	huckebein	3R:170852-172860
4505	1	1	3L	99	5890910	5892426	694	643	1.08069	51	0	0	1517	5891668	0.033619	Inside_gene(3' side)	0	3L	1	5890738	5892495	FBgn0035645	CG5592			3L:5890910-5892426
4505	2	1	3L	99	5890910	5892426	694	643	1.08069	51	0	0	1517	5891668	0.033619	5'_of_gene	974	3L	1	5892642	5894036	FBgn0052409	CG32409	FBgn0063150 BcDNA:LD24586		3L:5890910-5892426
4505	4	1	3L	99	5890910	5892426	694	643	1.08069	51	0	0	1517	5891668	0.033619	5'_of_gene	1189	3L	-1	5888785	5890479	FBgn0035644	Pole2	CG10489 POLE2 DNApol-epsilon 10489	Pole2	3L:5890910-5892426
597	1	1	2L	99	22242922	22244966	919	851	1.08067	68	0	0	2045	22243944	0.0332518	5'_of_gene	5934	2L	1	22249878	22258260	FBgn0032988	Tif-IA	FBan0003278 FBgn0032989 FBgn0032990 TIF-IA Tif-1A dTIF-IA CG5951 CG3278 CG16938 TIF-1A TifIA	Tif-IA	2L:22242922-22244966
854	3	1	3R	99	18411434	18412580	546	506	1.08059	40	0	0	1147	18412007	0.0348736	5'_of_gene	1470	3R	1	18413477	18434564	FBgn0051158	CG31158	FBgn0038990 FBgn0038991 EFA6 CG6941 CG18185		3R:18411434-18412580
854	2	1	3R	99	18411434	18412580	546	506	1.08059	40	0	0	1147	18412007	0.0348736	Inside_gene(3' side)	0	3R	-1	18411871	18412347	FBgn0014949	btn	CG5264 btn/MEOX 1261/13	buttonless	3R:18411434-18412580
854	4	1	3R	99	18411434	18412580	546	506	1.08059	40	0	0	1147	18412007	0.0348736	5'_of_gene	1473	3R	-1	18409074	18410534	FBgn0053107	CG33107	CG5275		3R:18411434-18412580
854	1	1	3R	99	18411434	18412580	546	506	1.08059	40	0	0	1147	18412007	0.0348736	Inside_gene(3' side)	0	3R	1	18410508	18411931	FBgn0038989	CG6937	cg6937		3R:18411434-18412580
854	2	1	3R	99	18411434	18412580	546	506	1.08059	40	0	0	1147	18412007	0.0348736	3'_of_gene	5887	3R	1	18395911	18406120	FBgn0053110	CG33110	FBgn0038987 FBgn0038988 CG13844 CG6926		3R:18411434-18412580
3416	2	1	X	99	3773028	3774377	685	634	1.08056	51	0	0	1350	3773702	0.0377778	5'_of_gene	1071	X	1	3774773	3777004	FBgn0028665	VhaAC39	FBgn0025327 FBgn0029680 CG2934 V-ATPase vhaAC39 anon-EST:GressD5 vacuolar ATPsintase subunit 1	VhaAC39	X:3773028-3774377
3416	1	1	X	99	3773028	3774377	685	634	1.08056	51	0	0	1350	3773702	0.0377778	5'_of_gene	4503	X	1	3778205	3784520	FBgn0029681	CG15239			X:3773028-3774377
4966	1	1	X	99	3356671	3357881	550	510	1.0805	40	0	0	1211	3357276	0.0330306	Inside_gene(3' side)	0	X	-1	3356507	3358077	FBgn0029661	CG16781			X:3356671-3357881
4966	1	1	X	99	3356671	3357881	550	510	1.0805	40	0	0	1211	3357276	0.0330306	3'_of_gene	788	X	1	3354661	3356488	FBgn0029660	CG10801			X:3356671-3357881
3907	1	1	X	99	12179573	12181069	647	599	1.0804	48	0	0	1497	12180321	0.0320641	Inside_gene(3' side)	0	X	1	12087914	12226216	FBgn0259240	Ten-a	CG32659 CG12720 FBgn0004446 FBgn0026800 FBgn0026801 FBgn0030381 FBgn0030382 FBgn0030383 FBgn0030379 CG15733 FBgn0030378 CG2578 ten-a CG42338 ten[a] Dmtena tenA(AT)[[14]] 1.2 Ten[a] tenA unnamed CG18182 CG2590 Ten11A CG11270 CG32659 DmtenA tenascin-like molecule accessory CG12720 CG15733 ten<sup>a</sup>	Tenascin accessory	X:12179573-12181069
2264	1	1	2L	99	10270346	10271362	553	512	1.08021	41	0	0	1017	10270854	0.0403147	Inside_gene(3' side)	0	2L	1	10270067	10271465	FBgn0260750	CG31873	FBgn0032206 FBgn0051873 FBgn0015866 CG18162 anon-31BCb		2L:10270346-10271362
4199	1	1	2R	99	10106886	10108330	719	666	1.08018	53	0	0	1445	10107608	0.0366782	Inside_gene(5' side)	0	2R	1	10107425	10118131	FBgn0033913	CG8468			2R:10106886-10108330
4199	1	1	2R	99	10106886	10108330	719	666	1.08018	53	0	0	1445	10107608	0.0366782	5'_of_gene	7694	2R	-1	10088888	10099914	FBgn0005613	Sox15	FBgn0024287 FBgn0040750 CG8404 Sox F SOXF SOX50E SOX15 Dsox-15 SoxE DSox-15 CG13945 Sox50E SoxF	Sox box protein 15	2R:10106886-10108330
3529	1	1	2R	99	3887825	3889606	834	773	1.08013	61	0	0	1782	3888715	0.0342312	Inside_gene(3' side)	0	2R	-1	3888154	3889625	FBgn0033249	CG11191			2R:3887825-3889606
474	1	1	2R	99	9015555	9016642	577	535	1.08008	42	0	0	1088	9016098	0.0386029	Inside_gene(5' side)	0	2R	-1	9015417	9016559	FBgn0033793	CG3955			2R:9015555-9016642
4177	2	1	X	99	22275710	22277019	620	575	1.08006	45	0	0	1310	22276364	0.0343511	Inside_gene(5' side)	0	X	1	22268488	22286070	FBgn0259677	CG42346	CG41105 CG40500 FBan0040500 FBgn0069968 FBgn0069939 FBan0041105 CG40500-PA CG40500 CG41105		X:22275710-22277019
4177	1	1	X	99	22275710	22277019	620	575	1.08006	45	0	0	1310	22276364	0.0343511	Inside_gene(3' side)	0	X	1	22274648	22277203	FBgn0085363	CG34334			X:22275710-22277019
4986	1	1	2R	99	3961437	3962475	564	523	1.08005	41	0	0	1039	3961956	0.039461	Inside_gene(3' side)	0	2R	1	3955460	3966320	FBgn0020279	lig	FBgn0033253 transcription unit A CG8715	lingerer	2R:3961437-3962475
4986	5	1	2R	99	3961437	3962475	564	523	1.08005	41	0	0	1039	3961956	0.039461	5'_of_gene	8900	2R	-1	3941331	3953056	FBgn0033252	CG12769			2R:3961437-3962475
4567	1	1	X	99	14150672	14152443	887	822	1.08001	65	0	0	1772	14151557	0.0366817	5'_of_gene	3699	X	1	14155256	14158879	FBgn0030558	CG1461			X:14150672-14152443
2366	6	1	3R	99	5336510	5338238	870	806	1.08	64	0	0	1729	5337374	0.0370156	5'_of_gene	1317	3R	-1	5331575	5336057	FBgn0260010	rump	FBgn0037701 FBgn0043867 CG9373 p75 hnRNP M heterogeneous nuclear ribonucleoprotein M cg9373 Hrp59 hrp59 Rumpelstiltskin	rumpelstiltskin	3R:5336510-5338238
2366	1	1	3R	99	5336510	5338238	870	806	1.08	64	0	0	1729	5337374	0.0370156	Inside_gene(3' side)	0	3R	-1	5336273	5338786	FBgn0003205	Ras85D	FBgn0011008 FBgn0011548 ras RAS85D RAS Ras1 Ras dRas D-Ras1 Ras GTPase RTK dRas1 ras1 D-Ras Dras1 dras1 Dm Ras1 S35097 DRas85D/Ras Dras DRAS1 Ras-1 DRas dRAS1 ras 1 EK3-4 ras85D ras85B RAS1 RasI l(3)06677 D-ras1 Dras85D Enhancer of faf E(faf) E(sev)3C Su(tor)3-2 p21[Ras1] D-ras-1 Dmras85D l(3)s1747 fs(3)05703 CG9375 C-ras1 Ras1/RAs85D RasV12 dRas85D Ras85	Ras oncogene at 85D	3R:5336510-5338238
2366	4	1	3R	99	5336510	5338238	870	806	1.08	64	0	0	1729	5337374	0.0370156	5'_of_gene	1694	3R	1	5339068	5340550	FBgn0014022	Rlb1	CG8161 Rlb Ov30	Rlb1	3R:5336510-5338238
3848	1	1	2L	99	19027010	19028019	585	542	1.07993	43	0	0	1010	19027514	0.0425743	Inside_gene(5' side)	0	2L	1	19027712	19030787	FBgn0032741	Side	CG10446 side Sidestep bHLHe51	similar to Deadpan	2L:19027010-19028019
5002	4	1	3R	99	20939593	20940906	632	586	1.0799	46	0	0	1314	20940249	0.0350076	5'_of_gene	2011	3R	-1	20934945	20938238	FBgn0039277	CG13650			3R:20939593-20940906
5002	3	1	3R	99	20939593	20940906	632	586	1.0799	46	0	0	1314	20940249	0.0350076	5'_of_gene	5495	3R	-1	20929392	20934754	FBgn0054027	CG34027	FBgn0082878 unnamed BP1028		3R:20939593-20940906
3425	1	1	4	99	522186	523706	743	689	1.07986	54	0	0	1521	522946	0.035503	5'_of_gene	1531	4	1	524477	560418	FBgn0004607	zfh2	Zfh-2 zfh-2 Zfh2 ZFH-2 CG1449 Zinc finger homeodomain-2 zinc ï¬nger homeodomain 2	Zn finger homeodomain 2	4:522186-523706
1823	1	1	3L	99	5336933	5338636	857	794	1.07975	63	0	0	1704	5337784	0.0369718	Inside_gene(3' side)	0	3L	-1	5336715	5349023	FBgn0016031	lama	CG10645	lamina ancestor	3L:5336933-5338636
1629	1	1	2L	99	19455940	19457187	550	510	1.07973	40	0	0	1248	19456563	0.0320513	Inside_gene(3' side)	0	2L	1	19454256	19457726	FBgn0032785	CG10026			2L:19455940-19457187
4921	2	1	2L	99	88584	89931	606	562	1.07971	44	0	0	1348	89257	0.0326409	5'_of_gene	1875	2L	-1	82456	87382	FBgn0002931	net	FBgn0031215 CG11450 Shout Group IId shout bHLHc42	net	2L:88584-89931
2566	6	1	3L	99	17802369	17803554	622	577	1.07964	45	0	0	1186	17802961	0.0379427	5'_of_gene	1066	3L	-1	17799550	17801895	FBgn0052191	CG32191	FBgn0036755 CG5584		3L:17802369-17803554
462	1	1	3L	99	1620718	1623109	1086	1007	1.07952	79	0	0	2392	1621913	0.0330268	Inside_gene(3' side)	0	3L	1	1618392	1623413	FBgn0035244	ABCB7	FBgn0069053 CG7955 dABCB7		3L:1620718-1623109
462	4	1	3L	99	1620718	1623109	1086	1007	1.07952	79	0	0	2392	1621913	0.0330268	5'_of_gene	5311	3L	-1	1610695	1616602	FBgn0035241	CG12105			3L:1620718-1623109
462	5	1	3L	99	1620718	1623109	1086	1007	1.07952	79	0	0	2392	1621913	0.0330268	3'_of_gene	1266	3L	-1	1623179	1629298	FBgn0035245	GC	CG13927 dGC gamma-glutamyl-carboxylase DgammaC gamma-glutamyl carboxylase	gamma-glutamyl carboxylase	3L:1620718-1623109
462	1	1	3L	99	1620718	1623109	1086	1007	1.07952	79	0	0	2392	1621913	0.0330268	3'_of_gene	4558	3L	1	1602954	1617355	FBgn0035240	CG33791	CG32316 FBgn0035242 FBgn0052316 FBgn0053791 FBtr0072748 FBtr0072749 FBpp0072632 FBtr0072750 FBtr0072751 FBpp0072634 FBtr0072752 FBtr0072753 CG13918 CG7934 CG32316 CG32316-ORFB		3L:1620718-1623109
2431	1	1	2R	99	17386663	17389135	1209	1120	1.07949	89	0	0	2473	17387899	0.0359887	5'_of_gene	1692	2R	1	17389591	17404747	FBgn0043070	MESK2	FBgn0010491 FBgn0034632 FBgn0034633 FBgn0046775 FBgn0047042 FBgn0064967 CG15669 l(2)01467 unnamed CG15668 BcDNA:RH10174 BcDNA:LD27504 BcDNA:GH12032 mesk2 Mesk2	Misexpression suppressor of KSR 2	2R:17386663-17389135
2431	2	1	2R	99	17386663	17389135	1209	1120	1.07949	89	0	0	2473	17387899	0.0359887	5'_of_gene	2468	2R	-1	17374670	17385431	FBgn0010470	Fkbp13	FBgn0027068 FBgn0064945 FKB13 BcDNA.GM07659 l(2)00734 GM07659 CG9847 BcDNA:GM07659 BcDNA:GH08925 FKBP13	Fkbp13	2R:17386663-17389135
2431	1	1	2R	99	17386663	17389135	1209	1120	1.07949	89	0	0	2473	17387899	0.0359887	Inside_gene(3' side)	0	2R	-1	17386405	17389475	FBgn0034631	CG10496			2R:17386663-17389135
4855	1	1	2R	99	15347394	15348375	610	566	1.07938	44	0	0	982	15347884	0.0448065	Inside_gene(5' side)	0	2R	1	15343679	15371978	FBgn0260934	par-1	FBgn0026193 FBgn0022139 FBgn0034448 FBgn0034449 FBgn0034450 FBgn0050131 FBgn0050132 FBgn0061180 FBgn0064805 FBgn0065111 FBgn0026655 par1 l(2)27C1 PAR1 Par-1 kinase dPAR1 PAR-1 Par1 DPar1 l(2)k06323 Par-1 dPAR-1 DPAR-1 C-TAK1-like CG8201 CG11960 CG30131 BcDNA:RH48823 CG16701 CG30132 anon-WO0210402.19 dPar-1 EMK ELKL motif kinase MARK Par-1 protein kinase 27C1 lethal (2) 27C1	par-1	2R:15347394-15348375
4855	1	1	2R	99	15347394	15348375	610	566	1.07938	44	0	0	982	15347884	0.0448065	3'_of_gene	855	2R	1	15343700	15347029	FBgn0002716	mei-W68	FBgn0022167 FBgn0050132 FBgn0065111 meiW68 W68 l(2)k05603 mei W-68 CG30132 CG7753	meiotic W68	2R:15347394-15348375
577	1	1	X	99	17034161	17035820	699	648	1.07934	51	0	0	1660	17034990	0.0307229	Inside_gene(5' side)	0	X	-1	17030018	17037023	FBgn0028581	mei-217	CG33067 FBgn0053067 FBgn0053935 FBtr0089819 FBpp0088760 FBtr0089820 FBpp0088761 FBtr0089821 FBpp0088762 CG33067 CG33935	mei-217	X:17034161-17035820
577	2	1	X	99	17034161	17035820	699	648	1.07934	51	0	0	1660	17034990	0.0307229	Inside_gene(5' side)	0	X	-1	17030018	17037029	FBgn0002709	mei-218	CG33067 FBgn0053067 FBtr0089819 FBpp0088760 FBtr0089820 FBpp0088761 FBtr0089821 FBpp0088762 CG8923 transcript c CG33067	meiotic 218	X:17034161-17035820
577	16	1	X	99	17034161	17035820	699	648	1.07934	51	0	0	1660	17034990	0.0307229	3'_of_gene	2630	X	-1	17037620	17042287	FBgn0002590	RpS5a	RpS5 CG8922 Minute 1(o) rpS5 M(1)15D RS5 M(1)o transcript e M[[o]] Minute(1)15D Ribosomal protein S5 M(1)34i28 rps5 ribosomal protein S5 gene S5a	Ribosomal protein S5a	X:17034161-17035820
3381	1	1	2L	99	21716414	21717933	704	653	1.07934	51	0	0	1520	21717173	0.0335526	Inside_gene(3' side)	0	2L	1	21684536	21729051	FBgn0051619	CG31619	FBgn0032958 FBgn0032959 FBgn0040517 CG2131 CT6940 CG2122 CG13236		2L:21716414-21717933
4540	2	1	X	99	19195538	19197045	711	659	1.07933	52	0	0	1508	19196291	0.0344828	5'_of_gene	4538	X	-1	19176553	19191753	FBgn0031011	CG8034			X:19195538-19197045
4647	1	1	X	99	15479775	15483285	1675	1552	1.07933	123	0	0	3511	15481530	0.0350328	Inside_gene(5' side)	0	X	1	15481766	15483399	FBgn0030661	CG8105			X:15479775-15483285
4647	2	1	X	99	15479775	15483285	1675	1552	1.07933	123	0	0	3511	15481530	0.0350328	Inside_gene(3' side)	0	X	-1	15480027	15484961	FBgn0030662	CG9220			X:15479775-15483285
4455	4	1	2L	99	8509259	8510129	536	497	1.07927	39	0	0	871	8509694	0.0447761	5'_of_gene	2849	2L	-1	8491868	8506845	FBgn0032048	Dh31	FBgn0027765 FBgn0066015 drome-DH31 diuretic hormone 31 DH-II DH31 diuretic hormone CG13094 Drome-DH[[31]] Drm-DH[[31]] anon-EST:Posey114 anon-WO02059370.45 dh31 DH[[31] Diuretic Hormone 31 Dh[[31]]	Diuretic hormone 31	2L:8509259-8510129
4455	1	1	2L	99	8509259	8510129	536	497	1.07927	39	0	0	871	8509694	0.0447761	Inside_gene(3' side)	0	2L	-1	8509251	8511844	FBgn0032050	CG13096			2L:8509259-8510129
3089	1	1	3R	99	12259027	12260198	627	581	1.0792	46	0	0	1172	12259612	0.0392491	Inside_gene(3' side)	0	3R	1	12258703	12260462	FBgn0038424	CG17565	farnesyl transferase beta		3R:12259027-12260198
3089	4	1	3R	99	12259027	12260198	627	581	1.0792	46	0	0	1172	12259612	0.0392491	5'_of_gene	1035	3R	1	12260647	12261788	FBgn0038425	CG14881			3R:12259027-12260198
3089	3	1	3R	99	12259027	12260198	627	581	1.0792	46	0	0	1172	12259612	0.0392491	3'_of_gene	993	3R	1	12256527	12258619	FBgn0051279	CG31279			3R:12259027-12260198
4805	1	1	3R	99	16640197	16641663	806	747	1.07918	59	0	0	1467	16640930	0.0402181	Inside_gene(5' side)	0	3R	-1	16636525	16641923	FBgn0038827	Fancd2	FBgn0051192 FBgn0051194 dmFANCD2 CG17269 CG31194 FANCD2 CG31192	Fancd2	3R:16640197-16641663
229	1	1	2R	99	20276085	20277440	659	611	1.07916	48	0	0	1356	20276762	0.0353982	Inside_gene(5' side)	0	2R	-1	20266159	20277235	FBgn0000037	mAcR-60C	muscarinic receptor DM1 mAChR Dm1 Acr60C mAChR-1 CG4356 AcrC	muscarinic Acetylcholine Receptor 60C	2R:20276085-20277440
1415	1	1	3L	99	1197400	1198622	616	571	1.07913	45	0	0	1223	1198011	0.0367948	Inside_gene(3' side)	0	3L	1	1196321	1199339	FBgn0040281	Aplip1	FBgn0020447 FBgn0026251 FBgn0035188 Jip1/2 APLIP1 aplip1 SP512 CG1200 dp1 ek4 E(Khc)ek4 EK4 Ek4 JIP1 c-Jun N-terminal kinase (JNK)-interacting protein	APP-like protein interacting protein 1	3L:1197400-1198622
655	1	1	2R	99	11840916	11842328	798	740	1.07912	58	0	0	1413	11841622	0.0410474	5'_of_gene	925	2R	1	11842547	11844143	FBgn0034054	CG8366			2R:11840916-11842328
3114	1	1	X	99	14088030	14093845	2595	2405	1.07908	190	0	0	5816	14090937	0.0326685	Inside_gene(3' side)	0	X	1	14087252	14093996	FBgn0004649	yl	FBgn0000732 FBgn0004043 YP receptor CT3114 DmYPR LR13 fs(1)L186 fs(1)yolkless fs(1)M25 fs(1)A148 fs(1)148 fs(1)K184 fs(1)yl fs(1)M205 fs(1)L211 fs(1)L196 fs(1)L193 fs(1)5 CG1372 Yolkless Yl YL	yolkless	X:14088030-14093845
70	2	1	3R	99	24717984	24720895	1296	1202	1.07901	94	0	0	2912	24719439	0.0322802	5'_of_gene	4716	3R	-1	24696334	24714723	FBgn0053203	CG33203	FBgn0039608 FBgn0039610 FBgn0039615 FBgn0051046 CG14525 CG14524 CG14522 CG31046		3R:24717984-24720895
24	1	1	X	99	3561564	3562752	636	590	1.07898	46	0	0	1189	3562158	0.038688	Inside_gene(5' side)	0	X	1	3562077	3562737	FBgn0044046	Ilp7	FBgn0029673 Ilp Drosophila insulin-like peptide 7 DILP dilp dilp-7 Dilp Dilp 7 dilp7 CG13317 insulin-like peptide ILP7 Ilp7 insulin-like peptide 7	Insulin-like peptide 7	X:3561564-3562752
24	1	1	X	99	3561564	3562752	636	590	1.07898	46	0	0	1189	3562158	0.038688	5'_of_gene	3676	X	1	3565834	3594813	FBgn0023215	Mnt	FBgn0024333 FBgn0029674 dMnt EG:114E2.2 Mad dMad CG2856 DmMnt Mad-3E dmnt CG13316 bHLHe43 mnt	Mnt	X:3561564-3562752
24	3	1	X	99	3561564	3562752	636	590	1.07898	46	0	0	1189	3562158	0.038688	3'_of_gene	596	X	-1	3562754	3565602	FBgn0023216	Parg	poly(ADP-ribose) glycohydrolase PARG Poly(ADPribose) glyco-hydrolase EG:114E2.1 CG2864 parg HD10914 Poly(ADP-ribose) Glycohydrolase	Poly(ADP-ribose) glycohydrolase	X:3561564-3562752
3390	4	1	3L	99	11050906	11051892	575	533	1.0789	42	0	0	987	11051399	0.0425532	5'_of_gene	6930	3L	-1	11029458	11044469	FBgn0036115	CG6327			3L:11050906-11051892
3390	1	1	3L	99	11050906	11051892	575	533	1.0789	42	0	0	987	11051399	0.0425532	Inside_gene(3' side)	0	3L	1	11047137	11052759	FBgn0036116	CG7888			3L:11050906-11051892
459	1	1	3R	99	7367777	7368868	569	528	1.07889	41	0	0	1092	7368322	0.0375458	Inside_gene(5' side)	0	3R	-1	7359205	7368671	FBgn0053512	dpr4	CG12593 CG14707 FBgn0037909 FBgn0040548 FBtr0082468 FBpp0081944 FBtr0082469 FBpp0081945 CG12593 Dpr-4 CT34497 CG14707 CG33512	dpr4	3R:7367777-7368868
2899	1	1	2R	99	11026701	11028227	707	656	1.07886	51	0	0	1527	11027464	0.0333988	Inside_gene(3' side)	0	2R	1	11002762	11032288	FBgn0015371	chn	FBgn0010506 FBgn0026007 FBgn0033992 FBgn0046116 CG11798 l(2)k04218 l(2)02064 clone 1.13 EPIL#6 taco anon-EST:Liang-1.13 EPIL6 Charlatan Chn	charlatan	2R:11026701-11028227
3499	1	1	2L	99	6912159	6913341	589	546	1.07885	43	0	0	1183	6912750	0.0363483	Inside_gene(5' side)	0	2L	-1	6911338	6914137	FBgn0011737	wee	FBgn0010519 Wee1 dwee1 Dwee wee1 Dwee1 Wee 1 dWee1 WEE1 CG4488 Wee	wee	2L:6912159-6913341
4364	2	1	2R	99	6353907	6356368	1161	1077	1.07882	84	0	0	2462	6355137	0.0341186	Inside_gene(5' side)	0	2R	-1	6353518	6355994	FBgn0033526	Caf1-105	p105 Caf1-10 CG12892 CAF p105	Caf1-105	2R:6353907-6356368
4364	2	1	2R	99	6353907	6356368	1161	1077	1.07882	84	0	0	2462	6355137	0.0341186	5'_of_gene	8748	2R	-1	6336847	6346389	FBgn0033524	Cyp49a1	FBgn0033525 49a1 Cyp49a1p CG12894 CG18377 cytochrome P450	Cyp49a1	2R:6353907-6356368
4364	1	1	2R	99	6353907	6356368	1161	1077	1.07882	84	0	0	2462	6355137	0.0341186	Inside_gene(5' side)	0	2R	1	6356124	6357148	FBgn0033527	CG11777	FBgn0062984 BcDNA:RE61564		2R:6353907-6356368
4364	1	1	2R	99	6353907	6356368	1161	1077	1.07882	84	0	0	2462	6355137	0.0341186	3'_of_gene	3840	2R	1	6325466	6351297	FBgn0001122	G-oalpha47A	FBgn0026838 Go brokenhearted Drogpad Galpha47A Galphao47A Galphao Galpha[[0]] Galpha[[o]] Bkh Galpha[[047A]] Go-alpha brokenheart bkh Goa DROGPAD Goalpha G[[o]]alpha alpha(o) dgoalpha dgo G[[oalpha]] DG[[o]] DGalpha[[o]] G-oalpha47A G-alpha-47A DGalpha0 CG2204 G-oalpha G(o)alpha47A n	G protein oalpha 47A	2R:6353907-6356368
1639	1	1	X	99	19553600	19555832	1018	944	1.07882	74	0	0	2233	19554716	0.0331393	Inside_gene(5' side)	0	X	-1	19553745	19555555	FBgn0031053	CG14223			X:19553600-19555832
4161	1	1	3R	99	12981167	12983619	1170	1085	1.07877	85	0	0	2453	12982393	0.0346514	Inside_gene(3' side)	0	3R	-1	12979242	12985670	FBgn0038492	Mur89F	CT13556 Mur89F CG4090	Mucin related 89F	3R:12981167-12983619
1809	5	1	3R	99	1677987	1679027	546	507	1.07877	39	0	0	1041	1678507	0.037464	5'_of_gene	547	3R	1	1679054	1680004	FBgn0085316	CG34287			3R:1677987-1679027
1035	1	1	2L	99	19514733	19516037	577	535	1.07871	42	0	0	1305	19515385	0.0321839	Inside_gene(5' side)	0	2L	-1	19508953	19517201	FBgn0032797	CG10186	FBgn0027734 CT28647 anon-EST:Posey189		2L:19514733-19516037
1035	1	1	2L	99	19514733	19516037	577	535	1.07871	42	0	0	1305	19515385	0.0321839	5'_of_gene	3402	2L	1	19518787	19525454	FBgn0032798	CG10132			2L:19514733-19516037
1125	1	1	2L	99	12913062	12914431	610	566	1.07867	44	0	0	1370	12913746	0.0321168	Inside_gene(5' side)	0	2L	1	12912530	12916774	FBgn0040508	ACXC	FBgn0032458 CG5983-RA CG5983-PA CG5983 AC DACXC Acxc	ACXC	2L:12913062-12914431
1125	2	1	2L	99	12913062	12914431	610	566	1.07867	44	0	0	1370	12913746	0.0321168	5'_of_gene	3068	2L	1	12916814	12921014	FBgn0040509	ACXB	FBgn0004853 FBgn0032459 adenylyl cyclase CG17174 AC DACXB AC34A Ac34A Adenylyl cyclase 34A	ACXB	2L:12913062-12914431
3230	1	1	X	99	2574461	2575995	705	654	1.07863	51	0	0	1535	2575228	0.0332248	Inside_gene(5' side)	0	X	-1	2574232	2575756	FBgn0011276	HLH3B	HLH3b EG:155E2.2 CG2655 DroSCL bHLHa20	Helix loop helix protein 3B	X:2574461-2575995
3305	4	1	2L	99	10759208	10760578	665	617	1.07861	48	0	0	1371	10759893	0.0350109	5'_of_gene	3577	2L	-1	10744075	10756316	FBgn0032297	CG17124	FBgn0062210 anon-WO0118547.153		2L:10759208-10760578
3305	1	1	2L	99	10759208	10760578	665	617	1.07861	48	0	0	1371	10759893	0.0350109	5'_of_gene	1254	2L	1	10761147	10764972	FBgn0027550	CG6495	GH10711 BcDNA:GH10711		2L:10759208-10760578
3450	1	1	2R	99	13367261	13368448	604	560	1.07859	44	0	0	1188	13367854	0.037037	Inside_gene(5' side)	0	2R	1	13366629	13369633	FBgn0034225	veil	FBgn0028966 veil 5' nucleotidase precursor 5'-nucleotidase-precursor CG4827	veil	2R:13367261-13368448
3450	1	1	2R	99	13367261	13368448	604	560	1.07859	44	0	0	1188	13367854	0.037037	5'_of_gene	4648	2R	1	13372502	13380680	FBgn0050104	CG30104	FBgn0034226 CG4837		2R:13367261-13368448
3372	1	1	X	99	13590551	13591510	572	531	1.0784	41	0	0	960	13591030	0.0427083	Inside_gene(5' side)	0	X	1	13590695	13608474	FBgn0052627	CG32627	FBgn0030513 CG11428		X:13590551-13591510
433	1	1	3R	99	24646518	24649179	1283	1191	1.07811	92	0	0	2662	24647848	0.0345605	Inside_gene(5' side)	0	3R	1	24645947	24650181	FBgn0039602	CG1647			3R:24646518-24649179
433	4	1	3R	99	24646518	24649179	1283	1191	1.07811	92	0	0	2662	24647848	0.0345605	5'_of_gene	2502	3R	-1	24643059	24645346	FBgn0039601	CG1523			3R:24646518-24649179
433	3	1	3R	99	24646518	24649179	1283	1191	1.07811	92	0	0	2662	24647848	0.0345605	3'_of_gene	2380	3R	-1	24650228	24657757	FBgn0024273	WASp	FBgn0039603 Wasp Wsp wasp WASP wsp Dm WASP dWASP CG1520 D-WASP Wiskott-Aldrich syndrome protein DmWASP	WASp	3R:24646518-24649179
3511	1	1	3R	99	276346	277447	575	534	1.07809	41	0	0	1102	276896	0.0372051	Inside_gene(5' side)	0	3R	-1	267137	279036	FBgn0051522	CG31522	FBan0031522 FBgn0037253 FBgn0047218 FBgn0062052 FBgn0064960 CG9798 BcDNA:LD10305 BcDNA:GH22993 anon-WO0118547.381		3R:276346-277447
3066	1	1	X	99	15891135	15893629	1375	1276	1.07796	99	0	0	2495	15892382	0.0396794	Inside_gene(5' side)	0	X	1	15891070	15893732	FBgn0030720	CG8939			X:15891135-15893629
4444	3	1	2L	99	12094374	12097019	1231	1143	1.07786	88	0	0	2646	12095696	0.0332577	Inside_gene(3' side)	0	2L	-1	12095176	12096510	FBgn0032408	CG6712	ORF2		2L:12094374-12097019
4444	2	1	2L	99	12094374	12097019	1231	1143	1.07786	88	0	0	2646	12095696	0.0332577	Inside_gene(5' side)	0	2L	1	12096586	12097694	FBgn0028707	Mt2	FBgn0029313 dDnmt2 Mt2 DNMT dDNMT dnmt2 DmMT2 DNA(5-cytosine) methyltransferase nmt2 Dnmt CG10692 DNA methyltransferase 2 Dnmt2 dDNMT2 DNMT2	Methyltransferase 2	2L:12094374-12097019
4444	1	1	2L	99	12094374	12097019	1231	1143	1.07786	88	0	0	2646	12095696	0.0332577	Inside_gene(3' side)	0	2L	1	12093771	12095250	FBgn0032407	CG5325	FBgn0066310 Peroxisomal farnesylated protein BEST:GH03076		2L:12094374-12097019
1798	1	1	3R	99	15219039	15220720	783	727	1.07785	56	0	0	1682	15219879	0.0332937	Inside_gene(5' side)	0	3R	1	15218912	15220911	FBgn0038702	CG3739			3R:15219039-15220720
1889	1	1	X	99	17313349	17315239	1077	1000	1.07783	77	0	0	1891	17314294	0.0407192	Inside_gene(5' side)	0	X	-1	17307830	17316188	FBgn0027602	CG8611	DmRH11 cg8611 BcDNA:GH02833		X:17313349-17315239
1889	1	1	X	99	17313349	17315239	1077	1000	1.07783	77	0	0	1891	17314294	0.0407192	5'_of_gene	3330	X	1	17317624	17322767	FBgn0030839	CG5613			X:17313349-17315239
1889	2	1	X	99	17313349	17315239	1077	1000	1.07783	77	0	0	1891	17314294	0.0407192	3'_of_gene	2059	X	-1	17316353	17338027	FBgn0040877	CG12994			X:17313349-17315239
3743	1	1	X	99	11661133	11662683	721	670	1.07772	51	0	0	1551	11661908	0.032882	Inside_gene(3' side)	0	X	1	11648306	11663548	FBgn0002577	m	FBgn0030333 CG9369 min Miniature Min	miniature	X:11661133-11662683
3862	1	1	2L	99	12442067	12443651	658	611	1.07766	47	0	0	1585	12442859	0.029653	Inside_gene(3' side)	0	2L	-1	12441400	12445911	FBgn0032433	Oatp33Ea	oatp 33Ea CG5427	Organic anion transporting polypeptide 33Ea	2L:12442067-12443651
3862	2	1	2L	99	12442067	12443651	658	611	1.07766	47	0	0	1585	12442859	0.029653	5'_of_gene	5627	2L	1	12448486	12452053	FBgn0032435	Oatp33Eb	oatp 33Eb CG6417	Organic anion transporting polypeptide 33Eb	2L:12442067-12443651
437	1	1	X	99	4801274	4802569	685	636	1.07765	49	0	0	1296	4801921	0.0378086	5'_of_gene	1260	X	1	4803181	4808994	FBgn0052772	CG32772	FBgn0029734 FBgn0029735 CG15469 CG6911		X:4801274-4802569
437	1	1	X	99	4801274	4802569	685	636	1.07765	49	0	0	1296	4801921	0.0378086	Inside_gene(3' side)	0	X	1	4800945	4802854	FBgn0029733	CG6927			X:4801274-4802569
437	2	1	X	99	4801274	4802569	685	636	1.07765	49	0	0	1296	4801921	0.0378086	3'_of_gene	2582	X	1	4788722	4799339	FBgn0260971	CG42594	CG15470 FBgn0029731 CG32771 FBgn0052771 FBgn0029732 CG32770 FBgn0052770 CG15470 CG32771 CG6952 CG32770		X:4801274-4802569
2730	1	1	X	99	11044478	11046174	791	735	1.07762	56	0	0	1697	11045326	0.0329994	Inside_gene(3' side)	0	X	1	11043482	11046625	FBgn0030274	CG1908			X:11044478-11046174
1441	1	1	2L	99	13484067	13485187	570	529	1.07762	41	0	0	1121	13484627	0.0365745	Inside_gene(3' side)	0	2L	1	13461781	13485098	FBgn0051846	CG31846	FBgn0047322 BcDNA:GH04046		2L:13484067-13485187
703	1	1	3L	99	1763326	1765856	1235	1147	1.0776	88	0	0	2531	1764591	0.0347689	Inside_gene(3' side)	0	3L	-1	1759172	1771650	FBgn0013811	Dhc62B	FBgn0035269 dhc DHC Dhc CG18613 CG15804 unnamed dynein-related heavy chain polypeptide	Dynein heavy chain at 62B	3L:1763326-1765856
4149	5	1	2R	99	9304256	9305572	720	669	1.07751	51	0	0	1317	9304914	0.0387244	5'_of_gene	2802	2R	-1	9300276	9302112	FBgn0260475	CG30059	FBgn0044652 FBgn0050059 anon-WO0140519.22		2R:9304256-9305572
1295	1	1	3L	99	253327	254637	747	694	1.07749	53	0	0	1311	253982	0.0404272	Inside_gene(3' side)	0	3L	-1	250229	257950	FBgn0024806	DIP2	FBgn0035119 CG7020 Ddip2 unnamed	DISCO Interacting Protein 2	3L:253327-254637
4219	1	1	2L	99	19184130	19185564	755	701	1.07745	54	0	0	1435	19184847	0.0376307	5'_of_gene	1194	2L	1	19186041	19189938	FBgn0010309	pigeon	lionette lio unnamed pio linotte CG10739	pigeon	2L:19184130-19185564
4219	1	1	2L	99	19184130	19185564	755	701	1.07745	54	0	0	1435	19184847	0.0376307	Inside_gene(5' side)	0	2L	-1	19183957	19185709	FBgn0010097	gammaTub37C	FBgn0001003 gamma-tubulin GTU88* gamma tubulin gamma-Tubulin gammatubulin gama-tubulin gamma-Tub gamma-Tub37C Rb1011 fs(2)TW1 g-Tubulin gammaTUB maternal gamma-tubulin CG17566 D.m.GAMMA-37C gammaTub37CD gamma Tub37CD gammaTUB37C PL10 TW1 gamma-tubulin-2 fsTW1 gamma[mat] fs(2)TWI gammaTub37C female sterile(2)Ted Wright 1 gamma Tubulin2 gammaTub2 gamma-tubulin (37C) gammatub gammaTub tubulin gammaT…	gamma-Tubulin at 37C	2L:19184130-19185564
4822	1	1	3L	99	21435587	21437217	821	762	1.07744	59	0	0	1631	21436402	0.0361741	Inside_gene(3' side)	0	3L	-1	21435323	21437914	FBgn0037083	CG5656			3L:21435587-21437217
4822	2	1	3L	99	21435587	21437217	821	762	1.07744	59	0	0	1631	21436402	0.0361741	5'_of_gene	2520	3L	1	21438922	21441235	FBgn0086377	Syx7	FBgn0033583 FBgn0082601 dSyn7 avl CG5081 Syntaxin Syx Syntaxin7 syntaxin DmSyx7 Syntaxin 7 Dm Syx7 SYX7 Avl Avalanche avalanche syx7 dSyntaxin-7	Syntaxin 7	3L:21435587-21437217
1935	1	1	2L	99	8662149	8663786	722	671	1.07743	51	0	0	1638	8662967	0.0311355	Inside_gene(3' side)	0	2L	1	8543333	8667428	FBgn0011259	Sema-1a	FBgn0021877 FBgn0063028 Sema1a semiphorin semaphorin semaphorin 1 Fasciclin-IV Semaphorin-1 sema1a SemaI Sema1A Sema 1a sema-1a CG18405 CT26404 Dsema-I sema-I D-Sema 1a Sema-I D-SemaI d-semaI d-sema I FasIV D-semaI D-Sema I semaphorin I l(2)k13702 Fas-IV D-Sema-I BcDNA:RE36155 semaphorin-1a sema Semaphorin 1a sema 1a Semaphorin1a	Sema-1a	2L:8662149-8663786
2460	2	1	2R	99	9184983	9186140	620	576	1.07742	44	0	0	1158	9185561	0.0379965	5'_of_gene	2132	2R	-1	9155302	9183429	FBgn0052843	Dh31-R1	FBgn0033824 FBgn0033825 FBgn0046596 FBgn0046597 CG17415 CG17043 anon-WO0170980.137 anon-WO0170980.136 DmeCG32843 DH31-R1 CG32843 DH[[31]] receptor DH31 Receptor	Diuretic hormone 31 receptor 1	2R:9184983-9186140
2460	1	1	2R	99	9184983	9186140	620	576	1.07742	44	0	0	1158	9185561	0.0379965	Inside_gene(5' side)	0	2R	-1	9184707	9185972	FBgn0033826	CG4734			2R:9184983-9186140
2460	1	1	2R	99	9184983	9186140	620	576	1.07742	44	0	0	1158	9185561	0.0379965	5'_of_gene	1546	2R	1	9187107	9189045	FBgn0033827	CG17047			2R:9184983-9186140
5093	1	1	2L	99	8360109	8361611	645	599	1.07737	46	0	0	1503	8360860	0.0306055	Inside_gene(5' side)	0	2L	-1	8355674	8361198	FBgn0032026	CG7627	Dme_CG7627		2L:8360109-8361611
5093	3	1	2L	99	8360109	8361611	645	599	1.07737	46	0	0	1503	8360860	0.0306055	5'_of_gene	5149	2L	1	8366009	8370085	FBgn0260439	Pp2A-29B	CG33297 FBgn0032028 FBgn0053297 FBtr0079644 FBpp0079260 FBtr0079645 FBpp0079261 FBtr0079646 FBpp0079262 FBtr0079647 FBpp0079263 FBgn0005776 CG13383 CG17291 PP2A-A PP2A-29B Pp2A PP2A A/PR65 regulatory subunit A of type 2A protein phosphatase DPR65 PR65 65 kDa regulatory subunit of protein phosphatase CG33297 protein phosphatase 2A at 29B protein phosphatase 2A dPP2A A PP2A 65kD subunit A	Protein phosphatase 2A at 29B	2L:8360109-8361611
2465	2	1	X	99	11726082	11727293	565	525	1.07737	40	0	0	1212	11726687	0.0330033	Inside_gene(3' side)	0	X	1	11723451	11727536	FBgn0052662	CG32662	FBgn0025954 FBgn0030337 CG1905 clone 2.41 anon-EST:Liang-2.41		X:11726082-11727293
5008	1	1	3R	99	19589592	19590707	537	499	1.07729	38	0	0	1116	19590149	0.0340502	Inside_gene(5' side)	0	3R	1	19589579	19592388	FBgn0039114	Lsd-1	LSD-1 LSDP1 Lsdp1 Lipid storage droplets surface binding protein CG10374 Lsd1	Lipid storage droplet-1	3R:19589592-19590707
5008	10	1	3R	99	19589592	19590707	537	499	1.07729	38	0	0	1116	19590149	0.0340502	5'_of_gene	1172	3R	-1	19586459	19588977	FBgn0039113	CG10217			3R:19589592-19590707
3569	1	1	X	99	12846115	12847826	776	721	1.07728	55	0	0	1712	12846970	0.0321262	Inside_gene(3' side)	0	X	-1	12845337	12851468	FBgn0030437	CG4395	FBgn0046551 FBgn0046625 anon-WO0170980.2 anon-WO0170980.1		X:12846115-12847826
4985	1	1	3L	99	15333190	15334711	781	725	1.07726	56	0	0	1522	15333950	0.0367937	Inside_gene(3' side)	0	3L	1	15329800	15335311	FBgn0036494	Toll-6	dToll6 toll dTLR6 Tl-6 CT22359 18w-like CG7250 toll receptor TOLL 6 toll-6	Toll-6	3L:15333190-15334711
3953	1	1	2L	99	6656644	6658240	742	689	1.0772	53	0	0	1597	6657442	0.0331872	Inside_gene(5' side)	0	2L	-1	6656670	6657738	FBgn0051636	CG31636	FBgn0031843 CG13770		2L:6656644-6658240
3953	3	1	2L	99	6656644	6658240	742	689	1.0772	53	0	0	1597	6657442	0.0331872	5'_of_gene	1102	2L	1	6658544	6662035	FBgn0028467	CG11070	BcDNA:LD34475 CG 11070 UFD2a		2L:6656644-6658240
3953	4	1	2L	99	6656644	6658240	742	689	1.0772	53	0	0	1597	6657442	0.0331872	5'_of_gene	1141	2L	-1	6654754	6656301	FBgn0051633	CG31633	FBgn0031843 CG13770		2L:6656644-6658240
[truncated: 331 more rows]

## Sheet: IPC ablation
order1	order2	sample_lane	chr	threshold	start	stop	sample_tags	control_tags	enrich	excess	pval	pval_adjusted	width	position	height	location	distance	chr_a	strand	start_g	stop_g	ID	Name	Alias	fullname	query
[truncated: 1,012 more rows]

[truncated: 1 more sheets: Overlap]
