# Supplementary material for: Activin Signaling Targeted by Insulin/dFOXO Regulates Aging and Muscle Proteostasis in Drosophila
Source: PLoS Genet. 2013 Nov 7;9(11):e1003941. doi: 10.1371/journal.pgen.1003941 (PMC3820802; doi:10.1371/journal.pgen.1003941)
Supplement: Table S8 — Primers for mRNA analyses. (XLSX) [file pgen.1003941.s016.xlsx]

## Sheet: qRT-PCR
Gene	Forward or Reverse	5'-3' sequence	Assay
dawdle	Forward	TGAGCCACCTCATCCAAATCACCT	qRT-PCR
	Reverse	TCGATCACGATGAATGGCCGGTAA	qRT-PCR
hairy	Forward	AAGGCCGACATTCTGGAGAAGACA	qRT-PCR
	Reverse	GGCGAATCCGGCCTTGAATTTGTT	qRT-PCR
tara	Forward	ACTAGCAGCAACACCACTTCCTCA	qRT-PCR
	Reverse	ACCCGAATCGCTAGTATCGCAGTT	qRT-PCR
esg	Forward	ATATGTCGCCCGAAACTATGCCGA	qRT-PCR
	Reverse	CGGGCAATGGAACTGCTGATGTTT	qRT-PCR
wg	Forward	AAGTTCTCCCGGGAATTCGTCGAT	qRT-PCR
	Reverse	CGCCTCGTTGTTGTGCAGATTCAT	qRT-PCR
cv-2	Forward	GCACTTTGCCAATTCCTGGAAGGT	qRT-PCR
	Reverse	AGAAGTTCGATTTGCGCTTGTCGC	qRT-PCR
puc	Forward	ATCGCATTGGTGCCAATCAGAAGG	qRT-PCR
	Reverse	GCCGTTCATTGCCGTTGATGATGA	qRT-PCR
vri	Forward	TGATGAACAACGTCCGGCTATCCA	qRT-PCR
	Reverse	ACGGATGCAAGTTAGAAGCCTCGT	qRT-PCR
Tsp42Ef	Forward	TCCACGTCGAGTGTGAAGCTGATT	qRT-PCR
	Reverse	TTTAGGTTGTAGGACACCGCCACA	qRT-PCR
Glyp	Forward	ACGTATTCACGAGTACAAGCGCCA	qRT-PCR
	Reverse	AGTTGGCTGTGGGATCCTTCTTGA	qRT-PCR
RpL32	Forward	AAGAAGCGCACCAAGCACTTCATC	qRT-PCR
	Reverse	TCTGTTGTCGATACCCTTGGGCTT	qRT-PCR
sca	Forward	ATCATCAGAATGTCCAGGCGCAGA	qRT-PCR
	Reverse	TTCTCAAGCTCGCTGACCAGAGTT	qRT-PCR
Su(z)2	Forward	CTTGAAGCCCATTGAGCAGCCTTT	qRT-PCR
	Reverse	ATTGGTCGAACTGGAGCACGAAGA	qRT-PCR
RhoGAP18B	Forward	CATGCGAATGAAGTTCGCCGTCAA	qRT-PCR
	Reverse	AGGTACAAACTGTTCACCTGGCCT	qRT-PCR
Taspase1	Forward	ACAGTGGGAGCGGTATGTGTTGAT	qRT-PCR
	Reverse	TCTGCCCGGAACTTTGAGCAGTAT	qRT-PCR
CG10731	Forward	ACGCAGTTCTGCATCAAAGTGGTG	qRT-PCR
	Reverse	AGGGAGCTGCTGATGTGATGAAGT	qRT-PCR
wit	Forward	ATCATGATGCGGATGCTAGGCTGA	qRT-PCR
	Reverse	TTCAGCAGTGGACTGGAAGGTTGA	qRT-PCR
par-1	Forward	CACATATTTGCTGCTGGGTCGCAA	qRT-PCR
	Reverse	TCTGAACACTCGCACTACCAGCAT	qRT-PCR
kermit	Forward	AAAGCGGATCAAGGAGGACTCGAT	qRT-PCR
	Reverse	ATTCTGGCCGTTGAGCTTCTCGAT	qRT-PCR
tlk	Forward	ACGTCTGCGGCGAGATTAAGATCA	qRT-PCR
	Reverse	ATCCATGCCGTGATCGGGATTGTA	qRT-PCR
Spec2	Forward	CATGATCGGCAATCCCACCAACTT	qRT-PCR
	Reverse	TCAGCAGGCATGTAGCGAGTGTAT	qRT-PCR
Oda	Forward	AGACCTTCATCTCGCTTCTGGAGT	qRT-PCR
	Reverse	TCGATCCGGCTGATCTTTAGGCAT	qRT-PCR
4ebp	Forward	CCATGATCACCAGGAAGGTTGTCA	qRT-PCR
	Reverse	AGCCCGCTCGTAGATAAGTTTGGT	qRT-PCR
Pk61c	Forward	TACGTTTCACCGGAAGTGCTCCAA	qRT-PCR
	Reverse	AGGCCGGCGATCATCTGATAAACT	qRT-PCR
Smox	Forward	TTGCCTCGGACTGCTGTCTAATGT	qRT-PCR
	Reverse	TCTGCGAATACCTCACCGCCAATA	qRT-PCR
babo	Forward	ACTTGGACACAGTTGTGGCTCGTA	qRT-PCR
	Reverse	AGCGACATGTTCAGCATGGTGTTG	qRT-PCR
Atg1	Forward	TTGCTTCGAACGTTACAACACGGC	qRT-PCR
	Reverse	ACGGCATCGCGATATTTGTTCAGC	qRT-PCR
Atg5	Forward	CAATCAGCTTTGGCTGGGATTGGT	qRT-PCR
	Reverse	ATCGCCATACGGTTCCATTAGCCT	qRT-PCR
Atg6	Forward	AAGCTGAAAGCGGAGCTGTTTGAC	qRT-PCR
	Reverse	AAGCCTTGTACACATCCCACTCGT	qRT-PCR
Atg8a	Forward	GCGCATCGGTGATTTGGACAAGAA	qRT-PCR
	Reverse	TGCGCTTGCGAATGAGGAAGTAGA	qRT-PCR
dilp2	Forward	TCATCTCGATGGTGGCCGTGATTT	qRT-PCR
	Reverse	ACACCATACTCAGCACCTCGTTGA	qRT-PCR

## Sheet: ChIP-PCR
Gene	Forward or Reverse	5'-3' sequence	Assay
Actin5C	Forward	TCGCGATTTGACCGACTACCTGAT	ChIP-PCR
	Reverse	TGATGTCACGGACGATTTCACGCT	ChIP-PCR
sry	Forward	AATCGGCGAGGATGAGTG	ChIP-PCR
	Reverse	TGGCACAGCGAACAAAGT	ChIP-PCR
4ebp	Forward	GATTGGCGTTTAGTGCTGTTGGCT	ChIP-PCR
	Reverse	GCTTCTCGCCTTGAGCTCTTGTTT	ChIP-PCR
hairy	Forward	GTGCGCACAACCTTGTGATCTTGT	ChIP-PCR
	Reverse	TTCGTGGTTTGCTGATTCATGCGG	ChIP-PCR
tara	Forward	CGTTGCAGCGGCCCATACTTTATT	ChIP-PCR
	Reverse	AAACATGTACAAGCGAACGAGCCG	ChIP-PCR
esg	Forward	AGTTCGGCACGTGAGGCAATTCTA	ChIP-PCR
	Reverse	GGCTCATTACACGAAGCTGCCAAA	ChIP-PCR
wg	Forward	TGCTGGCTATATACCGCACACACA	ChIP-PCR
	Reverse	TATATGGCGCGGTGATCGTTCGTT	ChIP-PCR
cv-2	Forward	AAGTTGAACTGAGCACTGCAAGCG	ChIP-PCR
	Reverse	AAATCGCAGCAAAGTGCGAGC	ChIP-PCR
puc	Forward	TGTATGTGTGTAGTGTGAGCGCGT	ChIP-PCR
	Reverse	CGTTGCCGTTGTAGTGTTGTTGCT	ChIP-PCR
tlk	Forward	TGTGATGGTTGCTGTGGGTTGTTG	ChIP-PCR
	Reverse	CGCGAACACACAAACACATGACGA	ChIP-PCR
Tsp42Ef	Forward	TCCACGTCGAGTGTGAAGCTGATT	ChIP-PCR
	Reverse	TGGGCGGGAAACTAGCGAAAGTAA	ChIP-PCR
vri	Forward	ATTCGATGGTCATGGTGAGGGTGA	ChIP-PCR
	Reverse	CGCACATTGCACATCTGTGTGTGA	ChIP-PCR
Oda	Forward	AGATCTTGTGAGGTTCCGCGAGAT	ChIP-PCR
	Reverse	AAGAGCGATATTGGGTCATCGGCA	ChIP-PCR
sca	Forward	CGCTCTCTTTCCTGCTTGTTGCAT	ChIP-PCR
	Reverse	CGAAGTTGCGGTAAAGGCAATGGT	ChIP-PCR
Su(z)2	Forward	GTGCACTTTGTGAAACGGAACGGA	ChIP-PCR
	Reverse	TTCGCTGCTTCTCTGTCACTCACT	ChIP-PCR
Pk61C	Forward	TCAAAGTCTCGCCCGACCATAGTT	ChIP-PCR
	Reverse	TATGGGTGTGTGTGTGTGCGTAGT	ChIP-PCR
GlyP	Forward	TTCAGGTTCAGGTCTGGGTTGTGT	ChIP-PCR
	Reverse	TAGTTCTCTGATTCCGTTGCGTGG	ChIP-PCR
RhoGAP18B	Forward	AAATCGCTGGCGAAACTGAAACCG	ChIP-PCR
	Reverse	ATCAACGGTTATCGGCGAAGGAGA	ChIP-PCR
Taspase1	Forward	CCGGCCATGTTGGTATTGCTGTTT	ChIP-PCR
	Reverse	TGGTATATTTCAACTCGGCCCGCA	ChIP-PCR
CG10731	Forward	TGTACATTTCCTTCGCACATCGCC	ChIP-PCR
	Reverse	AAGAGAGGGAAAGCAAGCGAGAGA	ChIP-PCR
wit	Forward	ATTTACGAAGCTGCGTGGAATGGC	ChIP-PCR
	Reverse	TCGCTACGATGCCTTGCTCTCTTT	ChIP-PCR
par-1	Forward	CACATCGCCTGCCGTGTGTTTATT	ChIP-PCR
	Reverse	GGGAAGCGTGTGTGCGTGATATTT	ChIP-PCR
kermit	Forward	AGCTTGTTTACTCGGCTGCCATTG	ChIP-PCR
	Reverse	CTTGTTGTTGCGGCCTGTTGTTGT	ChIP-PCR
Spec2	Forward	AGAGCAGGGCGTTTACCAACACTA	ChIP-PCR
	Reverse	TATTCAACAGAGCGTCGCGTTCCA	ChIP-PCR
dawdle	Forward	TCATTAAGTCCAGTGCAGTGCGGA	ChIP-PCR
	Reverse	TCAGGAAGCAGGGCTTGGATTGTA	ChIP-PCR
Atg8a-P1	Forward	ATACTTGTGTAGAGTGACCGTGCG	ChIP-PCR
	Reverse	AGTCACCACAGTGCGAGTGCTTAT	ChIP-PCR
Atg8a-P2	Forward	ACCAACCCGAAACGCGCTAATAGT	ChIP-PCR
	Reverse	TGCTAGCGAGCACATGAACCACAT	ChIP-PCR
Atg8a-P3	Forward	TGCAACCATGTGGTTCATGTGCTC	ChIP-PCR
	Reverse	TGCAGTGTGACCGTAGGTGTGTAT	ChIP-PCR
Atg1	Forward	ACCGAAAGAGAGGGTCTGACAACA	ChIP-PCR
	Reverse	TGCTCAAGTTCGCCTCGTCAGTAA	ChIP-PCR
Atg6	Forward	CGTCAACCAACAACAACCTGAGAC	ChIP-PCR
	Reverse	CGGCGGACACAATTAGGCAATGTT	ChIP-PCR

## Sheet: EMSA
Probe Name	5'-3' sequence	Assay
SBE	GTATGTCTAGACTGAA	EMSA
Atg8a	CATATTAGAC AGACACCATT	EMSA
Atg8a-Mut1	CATATTAGGG AGACACCATT	EMSA
Atg8a-Mut2	CATATTAGCT ACATACCATT	EMSA
Atg8a-Mut3	CATATTAGAT AGATACCATT	EMSA
Atg8a-Mut4	CATATTAGAC AGATACCATT	EMSA
